# Supplementary material for: 9-(2-Bromo­phen­oxy­carbon­yl)-10-methyl­acridinium trifluoro­methane­sulfonate
Source: Acta Crystallogr Sect E Struct Rep Online. 2012 May 16;68(Pt 6):o1722–3. doi: 10.1107/S1600536812020892 (PMC3379313; doi:10.1107/S1600536812020892)
Supplement: Supplementary file 2 [file e-68-o1722-Isup2.hkl]

# 
# h,k,l, Fc-squared, Fo-squared, sigma(Fo-squared) and status flag 
# 
data_I
_shelx_title ' dt070710 in P2(1)/c' 
_shelx_refln_list_code          4 
_shelx_F_calc_maximum      353.78 
_exptl_crystal_F_000      1088.00 
_reflns_d_resolution_high  0.8378 
 
loop_ 
 _symmetry_equiv_pos_as_xyz 
 'x, y, z' 
 '-x, y+1/2, -z+1/2' 
 '-x, -y, -z' 
 'x, -y-1/2, z-1/2' 
 
_cell_length_a    12.5718 
_cell_length_b    20.3617 
_cell_length_c     8.5162 
_cell_angle_alpha  90.000 
_cell_angle_beta  104.498 
_cell_angle_gamma  90.000 
 
_shelx_F_squared_multiplier     1.000 
 
loop_ 
 _refln_index_h 
 _refln_index_k 
 _refln_index_l 
 _refln_F_squared_calc 
 _refln_F_squared_meas 
 _refln_F_squared_sigma 
 _refln_observed_status 
   2   0   0    12183.79    12884.49    188.52 o 
   3   0   0      818.75      898.24    114.08 o 
   4   0   0    12800.65    13412.87    291.89 o 
   5   0   0      179.58      284.26     28.76 o 
   6   0   0     2855.94     2802.02    145.18 o 
   7   0   0       99.11       69.35     27.83 o 
   8   0   0      311.23      348.02     27.72 o 
   9   0   0     1749.75     1883.28     78.22 o 
  10   0   0     1292.48     1346.70     55.13 o 
  11   0   0      285.87      305.05     53.60 o 
  12   0   0     1775.76     1754.14     65.49 o 
  13   0   0      320.34      330.45     60.61 o 
  14   0   0      445.33      438.80     74.75 o 
   2   1   0      249.22      253.87     11.05 o 
   3   1   0     6053.73     5780.89    109.13 o 
   4   1   0      461.03      400.59     14.14 o 
   5   1   0     7971.58     7475.15     44.00 o 
   6   1   0      378.21      496.49     19.20 o 
   7   1   0     2381.03     2355.91     70.74 o 
   8   1   0       39.78       17.34     18.39 o 
   9   1   0      857.36      853.60     30.04 o 
  10   1   0      552.37      525.46     36.48 o 
  11   1   0      520.74      482.91     37.50 o 
  12   1   0       54.76       98.41     39.70 o 
  13   1   0      287.24      296.53     45.60 o 
  14   1   0        0.50        5.78     53.87 o 
   2   2   0     7568.86     7992.87     76.30 o 
   3   2   0     3296.86     3026.83     51.20 o 
   4   2   0     6354.90     5982.78     52.50 o 
   5   2   0      155.82      236.63     14.23 o 
   6   2   0    18009.61    19324.67    184.31 o 
   7   2   0      346.63      313.57     18.40 o 
   8   2   0     2578.82     2594.20     26.68 o 
   9   2   0       17.86       35.00     26.83 o 
  10   2   0      703.41      726.33     36.43 o 
  11   2   0       52.77       83.72     35.94 o 
  12   2   0      414.87      489.32     41.63 o 
  13   2   0       75.65       86.96     40.84 o 
  14   2   0        2.30       -9.86     50.02 o 
   1   3   0    23461.97    25145.04    257.08 o 
   2   3   0    12251.93    12831.33     87.49 o 
   3   3   0    16554.66    16813.56    107.47 o 
   4   3   0      375.68      441.15     13.09 o 
   5   3   0     8632.73     9028.27     67.85 o 
   6   3   0     1537.25     1759.23     19.77 o 
   7   3   0      602.56      560.50     18.18 o 
   8   3   0      825.48      875.37     20.04 o 
   9   3   0     1588.02     1640.39     32.19 o 
  10   3   0     1977.05     2033.53     40.60 o 
  11   3   0      364.64      399.35     38.21 o 
  12   3   0       11.18       21.63     45.43 o 
  13   3   0      433.80      454.03     43.68 o 
  14   3   0       45.13       43.46     44.06 o 
   0   4   0     9634.70    10402.00    100.70 o 
   1   4   0     4220.81     4206.70     37.09 o 
   2   4   0    13121.25    12824.29    151.37 o 
   3   4   0        1.68       17.36     10.92 o 
   4   4   0     2456.22     2277.98     24.61 o 
   5   4   0     3192.66     3044.82     75.57 o 
   6   4   0     2415.43     2207.04     37.41 o 
   7   4   0       16.87        6.82     15.02 o 
   8   4   0     5986.93     6203.05     64.18 o 
   9   4   0        8.95       -6.61     23.78 o 
  10   4   0      731.19      705.69     32.05 o 
  11   4   0     1094.11     1094.88     40.92 o 
  12   4   0      400.82      349.01     40.55 o 
  13   4   0       20.02       22.55     46.22 o 
  14   4   0        6.14       -1.97     89.66 o 
   1   5   0     1663.31     1777.19     13.71 o 
   2   5   0      252.02      305.08     10.60 o 
   3   5   0    15248.93    15666.14     86.67 o 
   4   5   0      813.82      838.52     21.45 o 
   5   5   0      707.50      700.67     15.64 o 
   6   5   0       32.53       21.74     14.73 o 
   7   5   0     4503.48     4673.31     58.33 o 
   8   5   0      113.35      147.63     17.56 o 
   9   5   0      208.73      200.54     22.70 o 
  10   5   0      156.13      188.92     27.62 o 
  11   5   0      959.74     1001.40     39.60 o 
  12   5   0        0.76      -11.99     46.21 o 
  13   5   0      220.63      173.69     67.20 o 
  14   5   0      134.03      145.38     51.91 o 
   0   6   0    15661.87    15060.11    106.92 o 
   1   6   0      231.89      246.40      7.87 o 
   2   6   0    13365.18    13753.06     80.37 o 
   3   6   0      979.04     1033.57     13.62 o 
   4   6   0     5471.74     5548.17     45.94 o 
   5   6   0     1438.90     1523.81     22.74 o 
   6   6   0       24.08       41.31     16.85 o 
   7   6   0       71.37       88.75     22.24 o 
   8   6   0      888.71      923.11     21.45 o 
   9   6   0     1097.89     1125.59     25.16 o 
  10   6   0      280.08      313.79     30.64 o 
  11   6   0        5.94        8.78     43.17 o 
  12   6   0      859.41      782.10     49.69 o 
  13   6   0        3.28       13.59     45.12 o 
  14   6   0      194.49      214.11     51.65 o 
   1   7   0     8674.50     8945.49     25.52 o 
   2   7   0        5.39        2.68      9.02 o 
   3   7   0      814.54      780.81     13.83 o 
   4   7   0     1440.01     1378.86     19.84 o 
   5   7   0     4473.36     4742.22     71.57 o 
   6   7   0     1577.11     1594.41     19.15 o 
   7   7   0     2226.03     2185.92     35.71 o 
   8   7   0       38.03       20.15     20.31 o 
   9   7   0      414.02      467.46     23.56 o 
  10   7   0       58.05       55.61     34.41 o 
  11   7   0       38.26       29.46     37.35 o 
  12   7   0        3.78       26.20     46.85 o 
  13   7   0        3.99        5.44     44.94 o 
   0   8   0     8674.65     8456.29     40.90 o 
   1   8   0     1803.89     1975.62     25.57 o 
   2   8   0     2807.29     2827.00     18.22 o 
   3   8   0      493.36      505.58     13.29 o 
   4   8   0     1192.26     1094.63     14.63 o 
   5   8   0     1248.93     1301.03     17.72 o 
   6   8   0     1344.71     1479.12     25.56 o 
   7   8   0        2.15       -5.85     17.75 o 
   8   8   0      719.86      740.10     22.96 o 
   9   8   0        3.05        8.38     27.73 o 
  10   8   0      296.24      339.62     31.76 o 
  11   8   0        8.95       22.73     38.54 o 
  12   8   0       37.70       67.74     40.97 o 
  13   8   0        0.62        5.35     47.24 o 
   1   9   0       83.61       38.35      8.40 o 
   2   9   0       33.81       36.71      9.28 o 
   3   9   0     1431.59     1357.88     15.22 o 
   4   9   0      137.53      153.08     13.09 o 
   5   9   0     3686.14     3671.14     43.58 o 
   6   9   0        1.81        1.40     16.14 o 
   7   9   0      364.40      382.43     20.79 o 
   8   9   0      684.14      682.56     36.41 o 
   9   9   0      468.85      447.47     27.70 o 
  10   9   0        4.78        7.60     32.71 o 
  11   9   0      158.68      192.70     40.08 o 
  12   9   0       60.98      106.07     41.75 o 
  13   9   0       26.31       43.20     61.09 o 
   0  10   0     1979.96     2256.40     40.72 o 
   1  10   0       91.20      138.08      9.27 o 
   2  10   0      792.34      849.76     11.84 o 
   3  10   0      582.66      654.91     14.01 o 
   4  10   0     1139.13     1306.76     19.83 o 
   5  10   0        7.27       14.00     14.93 o 
   6  10   0     1995.90     2079.16     50.25 o 
   7  10   0      714.23      709.25     21.89 o 
   8  10   0     1254.06     1308.02     31.47 o 
   9  10   0       44.69       11.98     27.62 o 
  10  10   0      115.81      142.51     31.80 o 
  11  10   0       44.73       32.57     39.75 o 
  12  10   0       94.54       70.71     42.77 o 
  13  10   0       10.07       35.22     51.47 o 
   1  11   0      922.86      917.19     12.14 o 
   2  11   0      729.71      819.09     17.73 o 
   3  11   0      311.14      269.49     16.22 o 
   4  11   0      509.75      494.51     14.03 o 
   5  11   0      161.76      147.81     16.05 o 
   6  11   0     1495.67     1536.44     38.17 o 
   7  11   0      308.37      264.87     22.91 o 
   8  11   0       77.38       82.69     24.41 o 
   9  11   0       53.20       66.19     31.12 o 
  10  11   0       29.48       21.43     32.64 o 
  11  11   0        4.75       31.48     45.88 o 
  12  11   0      109.69      122.15     42.96 o 
   0  12   0      998.24      922.26     21.04 o 
   1  12   0        6.35        4.45     10.59 o 
   2  12   0       51.09       22.30     10.69 o 
   3  12   0      245.47      229.51     12.32 o 
   4  12   0       19.35        8.30     14.89 o 
   5  12   0       57.59       48.20     14.33 o 
   6  12   0     1263.24     1306.36     28.21 o 
   7  12   0      243.31      200.94     23.87 o 
   8  12   0       65.93       82.65     25.56 o 
   9  12   0      397.45      400.24     33.04 o 
  10  12   0       40.25       33.86     43.50 o 
  11  12   0      265.17      286.33     41.54 o 
  12  12   0       56.17       80.57     46.69 o 
   1  13   0       23.02       18.14     10.43 o 
   2  13   0      809.94      826.07     19.30 o 
   3  13   0       78.31       91.39     11.18 o 
   4  13   0      153.39      139.00     15.13 o 
   5  13   0       66.35       76.84     16.02 o 
   6  13   0        2.22        0.71     20.61 o 
   7  13   0      402.33      443.84     22.31 o 
   8  13   0      475.26      482.89     35.50 o 
   9  13   0      115.54       57.32     31.40 o 
  10  13   0       92.04       73.50     43.99 o 
  11  13   0       32.89       40.86     42.50 o 
  12  13   0       49.44       60.19     48.18 o 
   0  14   0      426.02      389.29     19.30 o 
   1  14   0       85.76       86.92     11.36 o 
   2  14   0        8.78        6.45     11.64 o 
   3  14   0        0.31        1.86     12.49 o 
   4  14   0      375.01      374.68     13.36 o 
   5  14   0      285.54      257.71     18.97 o 
   6  14   0       88.17       67.38     20.34 o 
   7  14   0      100.71       79.60     24.34 o 
   8  14   0      349.23      296.09     27.07 o 
   9  14   0       13.73        5.19     47.62 o 
  10  14   0       39.64       35.99     51.60 o 
  11  14   0        0.44       -5.98     47.28 o 
   1  15   0      367.03      344.76     13.93 o 
   2  15   0       23.05       22.01     14.07 o 
   3  15   0        1.71       11.99     14.59 o 
   4  15   0      616.08      629.10     14.27 o 
   5  15   0       25.78       34.63     14.28 o 
   6  15   0        0.17       17.81     26.07 o 
   7  15   0      286.23      251.95     25.86 o 
   8  15   0       28.94       47.70     31.16 o 
   9  15   0        0.27        2.87     34.21 o 
  10  15   0      102.41       93.42     37.29 o 
  11  15   0        3.46       33.06    111.58 o 
   0  16   0     1008.43     1031.41     70.14 o 
   1  16   0       14.39       27.57     14.85 o 
   2  16   0      318.40      303.59     17.03 o 
   3  16   0      656.83      629.38     17.20 o 
   4  16   0      151.98      148.51     13.84 o 
   5  16   0       68.74       57.20     15.68 o 
   6  16   0      228.76      258.10     28.45 o 
   7  16   0      141.21      129.96     29.37 o 
   8  16   0        0.52        2.64     32.18 o 
   9  16   0       57.82       52.76     35.34 o 
  10  16   0        0.42        8.92     39.58 o 
   1  17   0       85.53      105.42     21.97 o 
   2  17   0      147.19      129.99     18.04 o 
   3  17   0       55.93       76.79     16.69 o 
   4  17   0      102.49       91.44     13.91 o 
   5  17   0      452.36      387.05     21.48 o 
   6  17   0       31.37       22.88     19.38 o 
   7  17   0      141.34      141.44     40.49 o 
   8  17   0       13.71       -9.47     42.78 o 
   9  17   0       30.44       33.24     36.67 o 
  10  17   0       27.17       25.94     38.81 o 
   0  18   0        4.00       -0.03     28.76 o 
   1  18   0        0.08        2.05     27.32 o 
   2  18   0      145.83      133.05     18.83 o 
   3  18   0      675.07      665.74     18.65 o 
   4  18   0        2.87       18.43     18.79 o 
   5  18   0        0.05        0.90     17.68 o 
   6  18   0      183.29      154.44     19.10 o 
   7  18   0       24.37       -1.65     40.51 o 
   8  18   0       15.11       20.08     44.15 o 
   9  18   0       54.23       30.06     47.19 o 
   1  19   0      972.07      965.43     28.78 o 
   2  19   0        8.75        6.37     18.28 o 
   3  19   0      277.53      270.42     18.67 o 
   4  19   0      162.10      160.56     18.92 o 
   5  19   0      131.24      121.76     34.84 o 
   6  19   0       25.53       -0.67     35.04 o 
   7  19   0       26.19       19.45     36.81 o 
   8  19   0       68.81       94.45     45.93 o 
   9  19   0       38.31       35.43     50.93 o 
   0  20   0       72.31       98.49     50.05 o 
   1  20   0       10.93       13.79     25.89 o 
   2  20   0        2.75       16.80     22.73 o 
   3  20   0       49.53       40.20     20.85 o 
   4  20   0      358.10      361.42     33.11 o 
   5  20   0       10.28        4.36     41.00 o 
   6  20   0      255.20      243.31     39.44 o 
   7  20   0        6.44       30.49     39.87 o 
   8  20   0       86.47       46.09     42.08 o 
   1  21   0       93.33       92.28     28.04 o 
   2  21   0        6.70       39.15     47.42 o 
   3  21   0      478.59      444.27     33.45 o 
   4  21   0       86.09       36.27     42.84 o 
   5  21   0      118.64      117.04     38.35 o 
   6  21   0       11.36       -5.40     47.07 o 
   7  21   0        7.61      -23.17     51.18 o 
   0  22   0      252.16      283.56     59.38 o 
   1  22   0       13.01       29.13     36.03 o 
   2  22   0      456.65      477.81     36.26 o 
   3  22   0       39.12       53.64     36.17 o 
   4  22   0       62.83       68.05     34.51 o 
   5  22   0       20.72       20.75     43.60 o 
   6  22   0        3.78        6.35     40.57 o 
   1  23   0       52.67       39.47     40.01 o 
   2  23   0        3.62       17.73     54.33 o 
   3  23   0      108.91       89.95     37.63 o 
   4  23   0       61.47       63.32     42.50 o 
   0  24   0       45.97       33.49     59.97 o 
   1  24   0        1.42       -5.60     59.92 o 
   2  24   0      129.95      110.90     44.16 o 
 -14   1   1        3.52       34.19     47.18 o 
 -13   1   1       69.93       48.04     41.84 o 
 -12   1   1       44.36       38.00     38.62 o 
 -11   1   1      756.44      693.64     38.39 o 
 -10   1   1        3.33       -8.65     34.15 o 
  -9   1   1       41.87       43.75     22.14 o 
  -8   1   1       23.91       38.47     20.38 o 
  -7   1   1      285.30      295.50     24.12 o 
  -6   1   1        8.28       12.77     22.04 o 
  -5   1   1      416.96      486.78     19.67 o 
  -4   1   1     2019.28     1856.57     35.81 o 
  -3   1   1    13483.62    13084.82    179.41 o 
  -2   1   1     4377.94     4560.29     38.94 o 
   1   1   1     4843.45     5409.12     73.86 o 
   2   1   1    16206.89    17625.57    206.69 o 
   3   1   1     3833.17     3894.04     16.50 o 
   4   1   1      507.98      475.11     13.84 o 
   5   1   1     4210.41     4483.17     38.78 o 
   6   1   1     1193.47     1236.91     18.96 o 
   7   1   1      161.66      165.05     16.67 o 
   8   1   1        2.83       10.76     19.08 o 
   9   1   1      853.92      954.25     30.53 o 
  10   1   1       15.52       51.64     34.95 o 
  11   1   1       31.27       24.22     36.93 o 
  12   1   1        8.45       38.42     48.51 o 
  13   1   1       23.03       41.51     42.24 o 
  14   1   1        0.02       40.20     50.29 o 
 -14   2   1        0.54       34.92     60.07 o 
 -13   2   1      108.13       48.49     47.26 o 
 -12   2   1       21.66       47.88     39.17 o 
 -11   2   1       84.95       75.43     35.50 o 
 -10   2   1     1215.80     1196.22     38.53 o 
  -9   2   1      462.83      420.63     24.99 o 
  -8   2   1      834.46      929.55     23.23 o 
  -7   2   1       72.87       72.98     20.25 o 
  -6   2   1       51.19       96.54     17.44 o 
  -5   2   1     5733.32     5530.93     59.83 o 
  -4   2   1      648.29      546.26     15.91 o 
  -3   2   1      655.06      677.04     15.07 o 
  -2   2   1    19560.90    20172.88    153.91 o 
  -1   2   1    21278.42    22467.41    373.82 o 
   0   2   1     2741.84     2866.64     85.91 o 
   1   2   1       59.76       54.75      6.76 o 
   2   2   1     3564.55     4127.38     33.27 o 
   3   2   1    11610.20    12149.50     78.11 o 
   4   2   1     3887.82     3843.10     30.24 o 
   5   2   1      732.52      820.97     17.20 o 
   6   2   1      144.99      151.92     16.28 o 
   7   2   1      726.61      773.45     18.21 o 
   8   2   1     1029.35     1107.23     23.65 o 
   9   2   1      723.36      681.45     29.49 o 
  10   2   1      120.49      143.04     34.88 o 
  11   2   1      298.64      293.77     37.64 o 
  12   2   1      117.76      122.81     39.44 o 
  13   2   1      126.70      128.43     42.86 o 
  14   2   1       20.95       12.63     45.25 o 
 -14   3   1        0.30       16.40     59.35 o 
 -13   3   1       57.32       63.10     48.32 o 
 -12   3   1      484.27      434.66     45.68 o 
 -11   3   1      172.43      211.30     41.11 o 
 -10   3   1      375.22      328.60     34.99 o 
  -9   3   1      273.49      242.15     23.88 o 
  -8   3   1      341.62      303.63     19.42 o 
  -7   3   1      186.77      202.29     24.00 o 
  -6   3   1     2086.85     2181.12     41.86 o 
  -5   3   1      931.08      940.11     19.02 o 
  -4   3   1     3740.41     3882.05     36.41 o 
  -3   3   1     2774.02     2586.93     38.04 o 
  -2   3   1      300.86      327.91     14.57 o 
  -1   3   1     5367.20     5786.10     44.82 o 
   0   3   1     5118.65     5777.47     97.81 o 
   1   3   1     8641.67     9162.20     87.28 o 
   2   3   1     5163.51     5230.18     64.79 o 
   3   3   1     1319.20     1323.50     11.22 o 
   4   3   1       74.41       71.57      9.57 o 
   5   3   1     1136.50     1109.56     14.97 o 
   6   3   1     2005.37     2034.25     30.27 o 
   7   3   1       28.97       32.39     16.18 o 
   8   3   1     1614.43     1632.11     21.45 o 
   9   3   1      428.87      447.67     26.19 o 
  10   3   1      102.20       87.68     28.29 o 
  11   3   1       16.21       10.09     29.24 o 
  12   3   1       11.78        1.02     39.17 o 
  13   3   1       37.83       20.77     42.83 o 
 -14   4   1        1.68      -11.55     53.54 o 
 -13   4   1      211.49      236.22     51.92 o 
 -12   4   1      194.33      170.96     45.05 o 
 -11   4   1      163.96      174.62     42.45 o 
 -10   4   1       50.26       41.77     41.67 o 
  -9   4   1      297.50      300.37     26.57 o 
  -8   4   1       54.73       58.67     21.78 o 
  -7   4   1      275.36      210.60     20.06 o 
  -6   4   1      685.34      742.91     19.09 o 
  -5   4   1       28.21       66.14     14.07 o 
  -4   4   1      534.80      470.05     14.90 o 
  -3   4   1     2056.95     2157.99     32.42 o 
  -2   4   1      832.76      786.52     20.72 o 
  -1   4   1      175.45      222.75     12.13 o 
   0   4   1     2857.82     3232.27     36.75 o 
   1   4   1       25.30       22.00      6.93 o 
   2   4   1     4622.54     5565.83    213.31 o 
   3   4   1      843.66      774.57     13.04 o 
   4   4   1     2093.51     2096.41     21.62 o 
   5   4   1     5253.99     5257.19     68.73 o 
   6   4   1      295.77      320.95     13.59 o 
   7   4   1      104.05       74.64     15.14 o 
   8   4   1      223.94      209.39     19.20 o 
   9   4   1        4.22        6.60     21.86 o 
  10   4   1      108.98      102.85     25.81 o 
  11   4   1        2.35      -12.36     33.69 o 
  12   4   1        0.16       23.84     39.66 o 
  13   4   1       46.02       46.56     42.81 o 
 -14   5   1      137.73       61.09     67.82 o 
 -13   5   1        1.07       48.17     47.11 o 
 -12   5   1       20.00       41.13     45.88 o 
 -11   5   1     3264.54     3239.72     81.45 o 
 -10   5   1      113.47      111.38     40.74 o 
  -9   5   1     1418.69     1446.55     27.91 o 
  -8   5   1       60.32       55.39     18.43 o 
  -7   5   1        2.22        8.98     21.88 o 
  -6   5   1     1656.44     1732.27     21.25 o 
  -5   5   1     1100.44     1215.96     17.74 o 
  -4   5   1     3946.09     4049.91     27.44 o 
  -3   5   1      194.53      197.06     14.18 o 
  -2   5   1     9523.46     9832.73    101.22 o 
  -1   5   1      568.25      678.90     14.83 o 
   0   5   1    25451.68    26641.70    217.08 o 
   1   5   1     9921.80     9999.02     50.22 o 
   2   5   1     5607.68     6807.36     52.95 o 
   3   5   1     7496.08     7727.36     41.72 o 
   4   5   1     1862.49     1893.64     27.73 o 
   5   5   1      558.89      571.92     13.54 o 
   6   5   1      239.80      257.11     13.20 o 
   7   5   1      129.68      123.84     15.87 o 
   8   5   1       21.63       29.26     20.12 o 
   9   5   1     1280.05     1330.50     23.70 o 
  10   5   1      281.35      275.98     26.73 o 
  11   5   1      202.51      195.81     28.43 o 
  12   5   1      371.48      380.82     42.41 o 
  13   5   1      198.15      226.15     43.13 o 
 -14   6   1       33.71       58.28     53.19 o 
 -13   6   1      261.77      248.56     48.75 o 
 -12   6   1      222.87      188.66     45.23 o 
 -11   6   1      949.13      798.08     47.27 o 
 -10   6   1       54.29       56.76     41.02 o 
  -9   6   1     2307.46     2229.06     31.16 o 
  -8   6   1       93.26       67.58     18.43 o 
  -7   6   1     4104.26     4193.29     46.20 o 
  -6   6   1      141.29       91.91     18.69 o 
  -5   6   1     1704.62     1733.48     22.45 o 
  -4   6   1      204.79      185.82     14.47 o 
  -3   6   1      410.06      345.21     13.99 o 
  -2   6   1      337.96      318.19     12.77 o 
  -1   6   1       28.84       41.72      8.20 o 
   0   6   1      530.39      576.78     10.40 o 
   1   6   1     4879.55     4862.21     26.24 o 
   2   6   1     2680.48     2794.33     32.32 o 
   3   6   1       86.36       80.75      7.73 o 
   4   6   1      270.25      257.48     10.91 o 
   5   6   1     2664.23     2452.23     26.46 o 
   6   6   1       77.50       86.35     13.45 o 
   7   6   1     1248.23     1218.32     21.64 o 
   8   6   1       46.74       45.36     19.21 o 
   9   6   1      183.47      132.53     20.81 o 
  10   6   1       45.56       29.81     26.17 o 
  11   6   1        2.71        8.10     32.65 o 
  12   6   1      320.78      311.03     41.03 o 
  13   6   1      264.56      221.73     44.35 o 
 -14   7   1       10.48       48.83     93.79 o 
 -13   7   1        3.39       11.33     48.61 o 
 -12   7   1      154.37      182.37     44.67 o 
 -11   7   1       12.69       44.28     52.77 o 
 -10   7   1      886.91      850.55     37.17 o 
  -9   7   1       11.69        4.41     24.96 o 
  -8   7   1      939.76      889.26     22.94 o 
  -7   7   1      602.46      587.02     16.82 o 
  -6   7   1      258.36      237.41     17.15 o 
  -5   7   1     2073.45     2346.81     32.78 o 
  -4   7   1     3215.11     3277.70     54.80 o 
  -3   7   1     1268.53     1322.84     19.27 o 
  -2   7   1      563.38      576.57     17.17 o 
  -1   7   1      246.14      254.02      8.92 o 
   0   7   1     6882.95     7431.44     79.66 o 
   1   7   1      225.11      238.06      9.32 o 
   2   7   1     3901.23     4233.84     19.89 o 
   3   7   1      934.93      898.32     11.14 o 
   4   7   1     1588.00     1579.69     13.57 o 
   5   7   1        3.15        9.43     11.65 o 
   6   7   1     4570.47     4490.71     43.28 o 
   7   7   1       13.19       16.70     15.91 o 
   8   7   1       66.95       63.40     19.19 o 
   9   7   1       42.45       28.67     20.57 o 
  10   7   1       19.62       16.69     29.54 o 
  11   7   1        4.05       -6.68     42.97 o 
  12   7   1       50.38       42.27     39.42 o 
  13   7   1        0.40       18.59     51.97 o 
 -14   8   1        0.39       25.38     52.60 o 
 -13   8   1      112.49       85.15     48.65 o 
 -12   8   1       14.57       24.01     44.76 o 
 -11   8   1      724.77      694.75     38.87 o 
 -10   8   1      502.99      561.51     37.33 o 
  -9   8   1       15.57       12.27     25.51 o 
  -8   8   1      322.83      333.09     21.58 o 
  -7   8   1       13.00       15.43     17.12 o 
  -6   8   1      539.56      650.65     18.34 o 
  -5   8   1     7576.58     7735.13    132.97 o 
  -4   8   1      269.22      269.77     14.70 o 
  -3   8   1     7237.01     7390.00     74.11 o 
  -2   8   1      327.41      379.82     12.48 o 
  -1   8   1     7567.13     7468.79     33.36 o 
   0   8   1     2108.89     1981.12     21.20 o 
   1   8   1     9752.73    10067.44     71.43 o 
   2   8   1       70.94       57.51     10.91 o 
   3   8   1     5606.56     5700.24     47.28 o 
   4   8   1     1154.63     1227.38     14.16 o 
   5   8   1      308.53      274.90     12.92 o 
   6   8   1      264.78      252.64     14.64 o 
   7   8   1     2276.10     2427.03     26.21 o 
   8   8   1       94.78       95.32     22.90 o 
   9   8   1      507.64      472.54     24.21 o 
  10   8   1       15.14       46.41     26.57 o 
  11   8   1      614.62      540.80     40.35 o 
  12   8   1      208.46      159.50     40.49 o 
  13   8   1      486.21      525.65     55.08 o 
 -13   9   1       13.86       54.62     52.52 o 
 -12   9   1        7.18       10.08     48.35 o 
 -11   9   1       92.02       68.12     37.20 o 
 -10   9   1      456.92      434.27     37.22 o 
  -9   9   1        1.18      -10.39     29.93 o 
  -8   9   1      437.24      377.56     25.56 o 
  -7   9   1      131.42      118.02     17.56 o 
  -6   9   1     4109.07     4184.26     60.17 o 
  -5   9   1     1033.97     1000.85     19.71 o 
  -4   9   1     3093.84     3305.04     62.81 o 
  -3   9   1       49.25       52.06     13.54 o 
  -2   9   1     4672.20     4882.14     63.17 o 
  -1   9   1     1859.35     2040.34     17.67 o 
   0   9   1     8332.03     8854.32     54.81 o 
   1   9   1     1024.92      974.44     12.15 o 
   2   9   1     5487.05     5419.48     43.29 o 
   3   9   1     1361.58     1479.69     23.61 o 
   4   9   1     1045.15     1034.53     13.57 o 
   5   9   1      114.36      100.99     11.06 o 
   6   9   1      662.69      601.04     15.39 o 
   7   9   1       21.55       15.77     20.45 o 
   8   9   1     1809.89     1765.70     52.19 o 
   9   9   1      620.89      631.86     27.11 o 
  10   9   1      237.58      225.29     27.64 o 
  11   9   1        0.01      -10.11     43.76 o 
  12   9   1      395.01      359.68     42.14 o 
  13   9   1        3.87       60.12     52.44 o 
 -13  10   1        1.49       14.97     52.68 o 
 -12  10   1       94.26       76.65     42.94 o 
 -11  10   1      147.91      124.37     42.07 o 
 -10  10   1        2.12       12.19     40.07 o 
  -9  10   1      418.41      361.09     31.61 o 
  -8  10   1        4.47        6.15     25.37 o 
  -7  10   1     1429.50     1418.69     27.48 o 
  -6  10   1       12.38        8.50     16.30 o 
  -5  10   1     4715.16     4860.57    107.45 o 
  -4  10   1      694.99      654.90     19.29 o 
  -3  10   1     1362.29     1412.32     23.48 o 
  -2  10   1      279.83      280.75     11.71 o 
  -1  10   1     2355.32     2435.59     29.60 o 
   0  10   1     1240.29     1424.77     16.96 o 
   1  10   1      520.42      419.01      9.06 o 
   2  10   1       23.32       25.09     12.48 o 
   3  10   1     1362.94     1408.14     34.90 o 
   4  10   1       11.90       13.40     10.74 o 
   5  10   1     1393.66     1428.49     18.10 o 
   6  10   1      426.80      455.12     14.77 o 
   7  10   1     2350.18     2291.66     34.68 o 
   8  10   1      176.18      161.78     22.88 o 
   9  10   1     1207.45     1226.83     38.04 o 
  10  10   1       99.58       91.39     31.78 o 
  11  10   1      292.28      291.29     39.56 o 
  12  10   1        0.19        5.77     43.38 o 
 -13  11   1      131.46      163.68     53.26 o 
 -12  11   1       96.35      138.20     43.06 o 
 -11  11   1      196.44      245.48     40.31 o 
 -10  11   1      246.50      224.62     38.23 o 
  -9  11   1      251.08      275.21     34.41 o 
  -8  11   1      249.98      229.12     31.94 o 
  -7  11   1        7.31        3.35     23.14 o 
  -6  11   1     1962.66     1989.78     33.03 o 
  -5  11   1       34.40       35.16     16.25 o 
  -4  11   1     2200.60     2057.76     37.94 o 
  -3  11   1       12.60       25.43     15.61 o 
  -2  11   1    11540.75    11617.17    102.40 o 
  -1  11   1     3543.81     3514.70     40.56 o 
   0  11   1     5889.35     6073.90     47.36 o 
   1  11   1      687.06      640.54     16.48 o 
   2  11   1     2574.02     2490.21     33.11 o 
   3  11   1       66.48       55.99      5.85 o 
   4  11   1     4060.42     4195.08     70.90 o 
   5  11   1       79.05       83.46     12.57 o 
   6  11   1     2582.48     2614.42     33.27 o 
   7  11   1      683.69      698.17     22.04 o 
   8  11   1     1758.10     1692.21     34.83 o 
   9  11   1      681.79      741.40     28.43 o 
  10  11   1      378.69      448.47     43.02 o 
  11  11   1       35.40       92.49     41.35 o 
  12  11   1      438.41      445.03     63.09 o 
 -12  12   1       31.04       63.91     49.03 o 
 -11  12   1       29.22       17.94     41.81 o 
 -10  12   1        8.02       38.56     38.57 o 
  -9  12   1      825.83      776.19     39.75 o 
  -8  12   1      125.69       76.32     31.38 o 
  -7  12   1     1596.00     1642.96     47.51 o 
  -6  12   1       46.35       48.34     19.50 o 
  -5  12   1     1148.39     1197.29     30.66 o 
  -4  12   1      469.74      494.50     24.35 o 
  -3  12   1     1576.00     1653.88     17.48 o 
  -2  12   1      683.40      774.29     13.65 o 
  -1  12   1      988.77      990.70     13.35 o 
   0  12   1      744.96      913.79     15.13 o 
   1  12   1     1404.68     1341.86     25.73 o 
   2  12   1       72.67       63.24     13.02 o 
   3  12   1     4409.57     4481.35     97.64 o 
   4  12   1       20.02       20.07     12.38 o 
   5  12   1     3741.25     3751.15     42.54 o 
   6  12   1      439.66      482.44     20.22 o 
   7  12   1      551.87      597.49     20.22 o 
   8  12   1       13.01       16.77     20.18 o 
   9  12   1       76.59      101.27     21.72 o 
  10  12   1       45.33       73.94     41.40 o 
  11  12   1       87.42      117.94     47.32 o 
  12  12   1       32.37       38.67     49.52 o 
 -12  13   1       30.53       32.14     46.08 o 
 -11  13   1      167.63      194.36     44.26 o 
 -10  13   1      286.64      283.15     47.17 o 
  -9  13   1       64.95       35.65     35.38 o 
  -8  13   1     3535.02     3384.12     75.97 o 
  -7  13   1       99.74      102.80     29.75 o 
  -6  13   1     2291.41     2297.41     58.33 o 
  -5  13   1       16.20        6.43     18.32 o 
  -4  13   1      667.07      649.48     17.41 o 
  -3  13   1      434.75      442.10     13.43 o 
  -2  13   1     1782.00     1834.88     19.54 o 
  -1  13   1        0.99        6.56     11.71 o 
   0  13   1     1414.50     1350.84     20.60 o 
   1  13   1      625.99      568.12     21.23 o 
   2  13   1     1121.10     1027.44     39.13 o 
   3  13   1       36.67       37.69     16.33 o 
   4  13   1     1714.28     1582.52     52.02 o 
   5  13   1      175.73      193.35     17.74 o 
   6  13   1      706.39      724.67     21.72 o 
   7  13   1      267.79      223.31     19.52 o 
   8  13   1      466.00      473.29     21.66 o 
   9  13   1       14.31       61.55     29.68 o 
  10  13   1      570.75      592.98     34.73 o 
  11  13   1       20.72       21.06     34.11 o 
 -12  14   1      143.59      162.57     49.14 o 
 -11  14   1      305.37      283.04     46.46 o 
 -10  14   1       21.73       62.40     46.13 o 
  -9  14   1      179.16      177.02     36.12 o 
  -8  14   1      880.82      966.41     37.04 o 
  -7  14   1      186.82      124.10     30.28 o 
  -6  14   1     1237.43     1202.25     24.73 o 
  -5  14   1      855.40      836.34     30.39 o 
  -4  14   1        4.49        9.51     14.68 o 
  -3  14   1     3352.79     3226.75     34.88 o 
  -2  14   1       29.85       25.39     12.07 o 
  -1  14   1     2431.09     2436.20     24.87 o 
   0  14   1       63.70       62.47     12.79 o 
   1  14   1     3930.39     3776.95     56.66 o 
   2  14   1      236.63      222.87     16.69 o 
   3  14   1     1485.06     1444.71     23.96 o 
   4  14   1       96.99       77.21      9.94 o 
   5  14   1      622.70      591.78     17.89 o 
   6  14   1       53.59       39.62     18.72 o 
   7  14   1      254.27      273.54     19.48 o 
   8  14   1       97.94      114.00     24.45 o 
   9  14   1      311.10      326.81     32.13 o 
  10  14   1       59.15      113.45     33.42 o 
  11  14   1      134.63      167.53     36.39 o 
 -11  15   1       70.18       43.77     52.72 o 
 -10  15   1        6.19       -7.00     52.50 o 
  -9  15   1        7.66       12.78     44.16 o 
  -8  15   1      588.99      606.40     36.53 o 
  -7  15   1       51.45       61.49     26.76 o 
  -6  15   1       38.53       33.08     24.87 o 
  -5  15   1     1262.39     1269.15     22.66 o 
  -4  15   1     1970.04     1911.50     22.47 o 
  -3  15   1     1613.29     1675.84     21.54 o 
  -2  15   1     1499.65     1503.80     23.66 o 
  -1  15   1       24.68       18.57     13.98 o 
   0  15   1      385.01      411.73     18.34 o 
   1  15   1      202.53      198.81     13.99 o 
   2  15   1     1170.67     1276.60     23.08 o 
   3  15   1      259.58      247.99     18.55 o 
   4  15   1     1373.70     1356.97     41.68 o 
   5  15   1        0.77        6.25      8.02 o 
   6  15   1      536.01      597.51     20.54 o 
   7  15   1      224.43      183.95     21.30 o 
   8  15   1      396.61      419.31     31.62 o 
   9  15   1       19.04       18.23     30.82 o 
  10  15   1      213.57      244.16     43.92 o 
 -11  16   1       53.91       36.88     47.72 o 
 -10  16   1        5.43       63.45     50.28 o 
  -9  16   1      162.07      184.23     36.72 o 
  -8  16   1       72.11       68.69     34.23 o 
  -7  16   1      275.84      273.46     28.07 o 
  -6  16   1      572.64      555.43     27.56 o 
  -5  16   1     1929.91     1856.32     40.15 o 
  -4  16   1       95.07       73.16     17.51 o 
  -3  16   1     1866.20     1800.99     28.40 o 
  -2  16   1       12.21       18.75     15.68 o 
  -1  16   1     1733.35     1707.68     35.11 o 
   0  16   1        9.70       23.09     19.30 o 
   1  16   1      846.86      754.92     23.09 o 
   2  16   1        8.72        3.18     17.65 o 
   3  16   1      620.24      625.54     20.35 o 
   4  16   1       13.72       21.97     23.96 o 
   5  16   1      404.45      444.71     25.83 o 
   6  16   1      110.85       85.40     10.05 o 
   7  16   1      345.41      381.72     38.13 o 
   8  16   1      120.71      125.94     37.72 o 
   9  16   1      219.21      279.89     34.01 o 
  10  16   1        0.13      -13.27     37.71 o 
 -10  17   1       52.01       59.85     41.48 o 
  -9  17   1      148.95      198.04     39.57 o 
  -8  17   1      117.60      101.12     36.48 o 
  -7  17   1        0.81       -1.24     34.51 o 
  -6  17   1       54.70       48.29     26.81 o 
  -5  17   1      672.51      608.76     20.02 o 
  -4  17   1       15.27       16.50     17.46 o 
  -3  17   1        0.55        3.34     17.87 o 
  -2  17   1     1145.91     1107.81     19.98 o 
  -1  17   1       12.62       28.69     25.15 o 
   0  17   1     1879.62     1792.10     40.34 o 
   1  17   1       76.05       64.30     17.06 o 
   2  17   1     1583.82     1585.26     30.77 o 
   3  17   1      506.43      496.40     21.29 o 
   4  17   1      285.81      304.24     30.53 o 
   5  17   1       39.91       73.90     27.28 o 
   6  17   1       23.49       21.67     35.69 o 
   7  17   1        0.18       -2.69     37.81 o 
   8  17   1      187.72      185.39     41.85 o 
   9  17   1       23.19       22.06     43.24 o 
 -10  18   1        5.73       23.14     52.98 o 
  -9  18   1      120.86      140.18     40.60 o 
  -8  18   1        4.41       14.27     45.15 o 
  -7  18   1      504.30      540.99     38.30 o 
  -6  18   1       42.67       56.98     33.09 o 
  -5  18   1      105.06       83.65     28.81 o 
  -4  18   1      281.56      297.96     18.34 o 
  -3  18   1      422.62      406.52     25.66 o 
  -2  18   1       80.47       82.18     20.83 o 
  -1  18   1      356.20      393.27     27.77 o 
   0  18   1      293.10      298.82     24.76 o 
   1  18   1      267.45      270.27     18.98 o 
   2  18   1      364.28      368.42     24.23 o 
   3  18   1     1221.68     1190.13     43.80 o 
   4  18   1       18.27       20.06     30.59 o 
   5  18   1     2905.50     2859.99     63.26 o 
   6  18   1      403.50      382.56     35.74 o 
   7  18   1      173.56      182.70     40.16 o 
   8  18   1       23.35       19.18     48.39 o 
   9  18   1       55.34       92.84     45.79 o 
  -9  19   1       48.87       81.53     51.68 o 
  -8  19   1       74.43       88.95     41.14 o 
  -7  19   1        1.80       16.08     42.57 o 
  -6  19   1      144.56      137.46     36.47 o 
  -5  19   1       31.99       25.91     30.68 o 
  -4  19   1       91.09      106.87     24.62 o 
  -3  19   1       12.80       15.08     25.03 o 
  -2  19   1      207.47      186.21     24.70 o 
  -1  19   1        4.66        2.54     27.57 o 
   0  19   1      392.00      351.22     23.33 o 
   1  19   1       23.22       31.87     18.09 o 
   2  19   1      288.93      303.51     25.08 o 
   3  19   1        8.07       -6.93     29.75 o 
   4  19   1      218.86      221.06     34.89 o 
   5  19   1      201.41      146.56     31.20 o 
   6  19   1      455.63      431.33     37.95 o 
   7  19   1       23.89       28.46     41.23 o 
   8  19   1       67.16       94.76     44.89 o 
  -8  20   1       66.64       92.39     42.84 o 
  -7  20   1        3.11       14.80     46.19 o 
  -6  20   1       44.22       31.81     37.96 o 
  -5  20   1       67.93       55.81     33.47 o 
  -4  20   1       25.57       12.69     32.05 o 
  -3  20   1      237.81      233.34     25.40 o 
  -2  20   1      112.48       85.20     34.59 o 
  -1  20   1      722.64      806.66     32.66 o 
   0  20   1       26.03       18.94     22.73 o 
   1  20   1      267.70      310.41     30.00 o 
   2  20   1       85.19       58.09     30.13 o 
   3  20   1      234.02      212.15     31.03 o 
   4  20   1       24.49       16.84     34.99 o 
   5  20   1       20.66       16.99     31.73 o 
   6  20   1        0.17       26.35     36.53 o 
   7  20   1        9.06       37.87     39.16 o 
  -7  21   1       39.18       53.07     41.59 o 
  -6  21   1      164.97      173.01     39.98 o 
  -5  21   1      273.54      330.82     36.87 o 
  -4  21   1       96.36      100.99     33.00 o 
  -3  21   1       22.17       28.99     33.33 o 
  -2  21   1        7.47       -3.79     42.80 o 
  -1  21   1      166.70      154.25     26.43 o 
   0  21   1      161.33      163.28     30.11 o 
   1  21   1       28.19       32.97     30.51 o 
   2  21   1      145.66      154.73     32.76 o 
   3  21   1      294.80      303.66     33.61 o 
   4  21   1       90.36      102.29     38.11 o 
   5  21   1        0.22        2.61     44.94 o 
   6  21   1       70.33       84.25     38.87 o 
  -6  22   1      124.72      102.62     41.30 o 
  -5  22   1      185.09      200.46     36.59 o 
  -4  22   1       11.01       11.58     35.42 o 
  -3  22   1      104.07      119.73     40.22 o 
  -2  22   1        0.20       -6.54     44.22 o 
  -1  22   1        1.53       21.74     37.33 o 
   0  22   1        3.44        4.51     32.94 o 
   1  22   1      153.15      154.02     33.02 o 
   2  22   1        0.02        8.71     37.64 o 
   3  22   1       45.30       31.02     34.95 o 
   4  22   1       10.96       17.21     38.09 o 
   5  22   1        2.79        1.69     45.70 o 
  -4  23   1       68.37       54.97     39.50 o 
  -3  23   1        0.91       16.93     55.50 o 
  -2  23   1       74.25      107.43     42.01 o 
  -1  23   1       13.19       65.89     41.10 o 
   0  23   1       82.28       79.48     41.19 o 
   1  23   1       16.45       28.67     34.28 o 
   2  23   1       31.59       48.31     35.68 o 
   3  23   1        0.65       19.50     49.87 o 
   4  23   1        8.74        4.50     41.20 o 
  -2  24   1        2.05       24.47     49.77 o 
  -1  24   1        0.42       45.71    106.42 o 
   0  24   1        0.26       24.14     44.33 o 
   1  24   1        2.09        7.46     54.76 o 
 -14   0   2       56.50       43.30     81.07 o 
 -13   0   2       63.07      151.46     76.33 o 
 -12   0   2      110.21      137.11     80.52 o 
 -11   0   2     2394.53     2245.77     80.32 o 
 -10   0   2       19.14       10.46     62.98 o 
  -9   0   2      603.10      630.10     37.48 o 
  -8   0   2     2437.34     2406.14     75.33 o 
  -7   0   2     6750.87     6623.86     60.40 o 
  -6   0   2      831.41      761.52     35.93 o 
  -5   0   2      364.94      406.25     27.52 o 
  -4   0   2    17262.30    17434.75    225.56 o 
  -3   0   2      544.18      578.50     28.30 o 
  -2   0   2    42207.55    40890.52   1371.12 o 
  -1   0   2     4452.57     4574.61     32.34 o 
   0   0   2      132.69      133.16      9.93 o 
   1   0   2    14849.31    15941.64    304.28 o 
   2   0   2   125163.15   124568.65    487.90 o 
   3   0   2     4608.75     4392.15     80.85 o 
   4   0   2      123.91      141.58      9.91 o 
   5   0   2     1486.49     1554.53     17.69 o 
   6   0   2     6234.74     6614.82    126.86 o 
   7   0   2      541.94      577.79     25.07 o 
   8   0   2     2712.12     2794.39     43.26 o 
   9   0   2      613.33      655.32     47.43 o 
  10   0   2     1449.97     1540.12     36.68 o 
  11   0   2      136.26      184.07     53.81 o 
  12   0   2      511.64      587.51     72.14 o 
  13   0   2       12.83       35.04     59.52 o 
 -14   1   2       11.90       28.21     49.29 o 
 -13   1   2       35.32      -13.84     56.91 o 
 -12   1   2      107.02       82.81     57.47 o 
 -11   1   2      119.76      117.36     41.89 o 
 -10   1   2      606.37      634.91     43.02 o 
  -9   1   2     1607.25     1483.90     50.19 o 
  -8   1   2        7.54        5.88     19.93 o 
  -7   1   2     3378.63     3179.49     54.18 o 
  -6   1   2     4383.10     4236.67     59.56 o 
  -5   1   2     7682.75     7498.25     55.08 o 
  -4   1   2     3665.66     3239.59     68.41 o 
  -3   1   2     8049.75     8238.38    128.34 o 
  -2   1   2       14.81       33.50      9.56 o 
  -1   1   2      168.32      133.26      8.89 o 
   0   1   2     7928.39     8599.01     96.41 o 
   1   1   2      647.45      705.38     15.19 o 
   2   1   2     2966.51     3047.37     26.57 o 
   3   1   2     3519.19     3308.78     15.28 o 
   4   1   2      895.63      831.59     14.74 o 
   5   1   2     5598.27     5364.77     33.58 o 
   6   1   2       49.55       56.05     12.83 o 
   7   1   2     3794.08     3720.35     62.71 o 
   8   1   2      980.24     1005.84     17.77 o 
   9   1   2      868.63      844.19     26.54 o 
  10   1   2        0.08       53.50     24.41 o 
  11   1   2      242.90      224.42     37.21 o 
  12   1   2        0.24       13.14     55.52 o 
  13   1   2       42.13       39.88     42.41 o 
 -14   2   2       42.47       48.18     73.88 o 
 -13   2   2        2.82       21.36     51.03 o 
 -12   2   2      168.34      140.82     48.30 o 
 -11   2   2     1150.64     1056.41     47.47 o 
 -10   2   2     3930.42     3787.20     50.06 o 
  -9   2   2      812.26      873.93     30.25 o 
  -8   2   2     1954.21     1928.65     35.19 o 
  -7   2   2      715.96      693.41     26.55 o 
  -6   2   2     3023.88     2847.68     64.37 o 
  -5   2   2     2634.06     2538.21     29.35 o 
  -4   2   2    12682.87    12644.60    121.52 o 
  -3   2   2      812.62      701.75     12.63 o 
  -2   2   2     2128.13     2021.99     26.12 o 
  -1   2   2     3458.20     3300.02     45.12 o 
   0   2   2    33715.36    35464.70    444.79 o 
   1   2   2    20650.07    20752.64    135.45 o 
   2   2   2    14254.54    13833.70    127.41 o 
   3   2   2     1319.95     1195.75     13.82 o 
   4   2   2     9403.81     9180.70     64.17 o 
   5   2   2      118.66      109.75     11.57 o 
   6   2   2     2394.96     2227.38     36.51 o 
   7   2   2     1113.03     1148.79     25.73 o 
   8   2   2     2294.01     2394.11     46.77 o 
   9   2   2       15.76       30.86     22.61 o 
  10   2   2       83.60       55.23     34.61 o 
  11   2   2        0.85      -14.32     39.68 o 
  12   2   2       38.28       77.75     39.14 o 
  13   2   2        8.74       21.72     42.25 o 
 -14   3   2      202.20      148.52     48.49 o 
 -13   3   2      806.08      792.66     51.06 o 
 -12   3   2      861.29      852.10     47.12 o 
 -11   3   2     2491.12     2392.09     49.40 o 
 -10   3   2       39.11       58.66     38.62 o 
  -9   3   2       12.88        9.09     26.89 o 
  -8   3   2     1877.15     1920.70     42.39 o 
  -7   3   2      246.77      248.09     23.78 o 
  -6   3   2      209.84      372.89     24.02 o 
  -5   3   2       43.23       49.29     15.19 o 
  -4   3   2     1135.15     1279.44     17.75 o 
  -3   3   2     8087.62     7988.24     92.65 o 
  -2   3   2     1205.98     1100.85      9.52 o 
  -1   3   2    17591.47    17369.07    129.14 o 
   0   3   2    14469.62    15968.72    134.78 o 
   1   3   2    61512.11    62878.38    321.53 o 
   2   3   2    14040.28    13760.49    137.64 o 
   3   3   2     9380.21     9620.46    101.05 o 
   4   3   2     5254.29     5416.65     53.93 o 
   5   3   2     1664.46     1661.15     22.27 o 
   6   3   2       51.08       49.69     12.78 o 
   7   3   2     1521.26     1513.63     19.59 o 
   8   3   2      177.19      182.11     17.97 o 
   9   3   2      167.12      193.50     22.67 o 
  10   3   2        5.26       12.52     33.20 o 
  11   3   2      429.94      495.38     38.66 o 
  12   3   2        0.08       44.21     39.42 o 
  13   3   2      509.17      583.59     44.93 o 
 -14   4   2        3.33       -8.10     49.91 o 
 -13   4   2       61.25       88.47     49.71 o 
 -12   4   2      110.48       94.33     44.45 o 
 -11   4   2      665.23      624.02     46.88 o 
 -10   4   2      621.62      627.91     41.26 o 
  -9   4   2     1301.68     1281.27     29.74 o 
  -8   4   2     2092.33     2067.49     25.35 o 
  -7   4   2       78.12      122.34     18.85 o 
  -6   4   2    14680.11    15788.49    107.79 o 
  -5   4   2      151.44       64.20     16.68 o 
  -4   4   2     2130.19     2130.23     17.98 o 
  -3   4   2     8219.55     8005.88     73.20 o 
  -2   4   2      331.75      310.62      8.50 o 
  -1   4   2      855.45      767.52     14.51 o 
   0   4   2    25964.54    25497.70    346.65 o 
   1   4   2     5705.20     5754.54     72.09 o 
   2   4   2     1036.51     1002.80     19.19 o 
   3   4   2      123.37       99.78      5.48 o 
   4   4   2     4482.57     4319.01     53.77 o 
   5   4   2        1.87        5.92     11.10 o 
   6   4   2     3086.38     3177.81     51.77 o 
   7   4   2      112.73      122.00     16.18 o 
   8   4   2      754.99      721.27     21.38 o 
   9   4   2      160.42      170.75     25.77 o 
  10   4   2       39.84       46.11     24.40 o 
  11   4   2       23.86       -1.53     36.43 o 
  12   4   2      236.24      261.96     41.37 o 
  13   4   2      136.24      131.29     43.17 o 
 -14   5   2      105.79      110.17     68.34 o 
 -13   5   2      148.34      133.04     49.31 o 
 -12   5   2      122.50      102.01     44.15 o 
 -11   5   2      609.67      658.17     44.96 o 
 -10   5   2       88.62      130.57     40.05 o 
  -9   5   2     1924.30     1942.22     36.96 o 
  -8   5   2     1179.83     1305.32     23.88 o 
  -7   5   2     1571.50     1584.24     22.69 o 
  -6   5   2      487.57      604.58     17.97 o 
  -5   5   2    21312.73    23998.70    267.68 o 
  -4   5   2       52.51       24.00     13.33 o 
  -3   5   2     1454.40     1475.91     14.01 o 
  -2   5   2      689.18      689.96     14.65 o 
  -1   5   2    13941.00    14186.83    104.07 o 
   0   5   2       21.55        9.73     14.95 o 
   1   5   2      701.19      735.64     14.05 o 
   2   5   2      453.15      373.99      6.72 o 
   3   5   2     9680.27     9198.92    108.61 o 
   4   5   2      869.11      887.93      9.97 o 
   5   5   2     6815.56     6943.22     32.51 o 
   6   5   2       47.77       64.16     13.66 o 
   7   5   2      477.94      504.63     18.66 o 
   8   5   2        0.38       -0.06     21.26 o 
   9   5   2      869.47      902.09     27.30 o 
  10   5   2      107.00       98.39     25.73 o 
  11   5   2       15.42       31.36     32.45 o 
  12   5   2        1.46       16.83     39.31 o 
  13   5   2      141.38      180.61     44.34 o 
 -14   6   2      126.10      169.14     55.45 o 
 -13   6   2      169.12      216.00     48.60 o 
 -12   6   2        2.88       47.82     46.31 o 
 -11   6   2      669.75      712.59     49.29 o 
 -10   6   2        6.56       12.87     37.86 o 
  -9   6   2      441.98      487.92     40.59 o 
  -8   6   2      334.01      373.59     18.24 o 
  -7   6   2      526.63      485.36     17.08 o 
  -6   6   2     1626.54     1568.59     21.05 o 
  -5   6   2       74.13      116.91     15.85 o 
  -4   6   2     1284.28     1006.63     16.35 o 
  -3   6   2     5550.24     5799.76     61.00 o 
  -2   6   2    11981.53    12067.06    113.75 o 
  -1   6   2     1293.81     1244.07     13.59 o 
   0   6   2     6776.88     6463.66     23.93 o 
   1   6   2     1913.50     1662.82     25.99 o 
   2   6   2       44.34       53.92      5.58 o 
   3   6   2     1269.14     1352.30     12.11 o 
   4   6   2      699.42      680.94      9.05 o 
   5   6   2        0.55        8.13      8.85 o 
   6   6   2     1327.18     1469.27     23.82 o 
   7   6   2      124.62      105.46     17.19 o 
   8   6   2      643.67      632.27     27.64 o 
   9   6   2        2.10        9.30     21.59 o 
  10   6   2     1815.88     1879.03     35.66 o 
  11   6   2      255.22      257.75     33.48 o 
  12   6   2       17.43       47.31     36.55 o 
  13   6   2      102.06       64.29     43.88 o 
 -14   7   2       43.74       93.01     55.35 o 
 -13   7   2        0.69       40.43     49.01 o 
 -12   7   2       70.70       35.53     44.78 o 
 -11   7   2      198.56      137.53     42.29 o 
 -10   7   2      156.89      145.41     43.72 o 
  -9   7   2      852.69      875.57     32.68 o 
  -8   7   2      344.30      396.72     19.03 o 
  -7   7   2     1776.65     1791.21     20.84 o 
  -6   7   2     1584.22     1545.82     28.01 o 
  -5   7   2     1605.14     1620.65     21.12 o 
  -4   7   2     2594.44     2848.36     41.51 o 
  -3   7   2     7890.48     8125.94     80.24 o 
  -2   7   2      198.41      151.03     10.81 o 
  -1   7   2     1015.83     1158.29     13.86 o 
   0   7   2     1345.33     1407.96     27.07 o 
   1   7   2      602.10      803.11     12.78 o 
   2   7   2       94.04      102.40      9.62 o 
   3   7   2     2831.97     2804.31     76.50 o 
   4   7   2       44.92       65.85      8.01 o 
   5   7   2     2050.43     2013.59     18.72 o 
   6   7   2        3.25        3.57     10.63 o 
   7   7   2     1573.53     1736.57     23.68 o 
   8   7   2       38.95       27.42     17.13 o 
   9   7   2     1273.49     1267.79     33.23 o 
  10   7   2       32.58       27.05     26.57 o 
  11   7   2      476.20      497.23     33.78 o 
  12   7   2      132.88      112.82     36.04 o 
 -14   8   2       13.68       -1.40     52.36 o 
 -13   8   2       90.24      149.54     52.57 o 
 -12   8   2       69.45       63.02     46.57 o 
 -11   8   2       89.77      138.58     43.47 o 
 -10   8   2       96.48       63.80     42.50 o 
  -9   8   2        2.81        5.50     31.20 o 
  -8   8   2      828.80      865.01     24.51 o 
  -7   8   2        5.74       -1.05     16.92 o 
  -6   8   2      551.04      524.14     21.47 o 
  -5   8   2      328.25      289.99     21.55 o 
  -4   8   2      897.86     1012.80     19.02 o 
  -3   8   2      171.65      181.91     13.49 o 
  -2   8   2     6327.89     6620.29     55.69 o 
  -1   8   2       48.75       47.79     10.40 o 
   0   8   2     2075.78     1924.38     16.27 o 
   1   8   2      962.44      992.46     15.63 o 
   2   8   2     2249.05     2404.21     26.22 o 
   3   8   2      964.13     1251.17     71.88 o 
   4   8   2     1831.68     1956.81     39.22 o 
   5   8   2      393.82      423.92     10.74 o 
   6   8   2       41.08       39.81     12.20 o 
   7   8   2       17.52       23.14     12.70 o 
   8   8   2      409.61      463.94     18.55 o 
   9   8   2       93.82       80.18     22.14 o 
  10   8   2      568.60      577.58     32.45 o 
  11   8   2        3.13       38.92     33.13 o 
  12   8   2      107.83      133.37     35.33 o 
 -13   9   2       27.46       70.68     52.22 o 
 -12   9   2      584.29      565.39     50.30 o 
 -11   9   2       53.52       75.17     42.47 o 
 -10   9   2      720.12      732.36     37.98 o 
  -9   9   2        5.98      -18.94     30.83 o 
  -8   9   2       29.89       41.42     27.51 o 
  -7   9   2       49.43       58.82     16.92 o 
  -6   9   2      107.66      131.95     19.44 o 
  -5   9   2       41.78       28.11     18.11 o 
  -4   9   2      190.31      213.77     16.91 o 
  -3   9   2     6732.97     6732.50     97.00 o 
  -2   9   2     1844.89     1836.87     20.86 o 
  -1   9   2      524.59      484.04     11.68 o 
   0   9   2      425.07      409.85     13.96 o 
   1   9   2     2625.69     2606.29     22.11 o 
   2   9   2        1.86        2.77     12.21 o 
   3   9   2       35.75       35.98     12.56 o 
   4   9   2       17.09       24.77      9.21 o 
   5   9   2      522.16      533.54     18.35 o 
   6   9   2      804.07      816.52     14.13 o 
   7   9   2       64.89       47.50     13.25 o 
   8   9   2      145.62      161.85     14.92 o 
   9   9   2       66.73       83.07     19.49 o 
  10   9   2      217.39      252.19     32.18 o 
  11   9   2      241.01      312.97     37.85 o 
  12   9   2       26.75       15.20     42.66 o 
 -13  10   2        0.46       -2.74     53.51 o 
 -12  10   2       57.22       47.70     49.10 o 
 -11  10   2        5.91       56.79     47.68 o 
 -10  10   2      424.29      455.51     40.61 o 
  -9  10   2       12.69       -7.55     48.25 o 
  -8  10   2      879.99      923.19     30.96 o 
  -7  10   2        9.86       38.90     21.64 o 
  -6  10   2      441.81      440.43     19.78 o 
  -5  10   2      617.63      658.79     23.84 o 
  -4  10   2      178.99      197.88     14.55 o 
  -3  10   2        7.58        3.95     13.74 o 
  -2  10   2      464.27      476.42     13.36 o 
  -1  10   2      167.67      155.71     10.37 o 
   0  10   2     2424.42     2631.60     19.89 o 
   1  10   2      440.06      401.63     13.09 o 
   2  10   2     1392.57     1304.20     17.28 o 
   3  10   2       36.04       21.96     12.59 o 
   4  10   2     1420.59     1690.52     57.64 o 
   5  10   2       30.87       31.77     10.17 o 
   6  10   2     1013.09     1039.29     15.93 o 
   7  10   2      519.74      517.59     17.71 o 
   8  10   2      940.52     1042.05     31.20 o 
   9  10   2      148.81      124.49     21.66 o 
  10  10   2        5.83        4.52     27.52 o 
  11  10   2        0.29       11.01     37.52 o 
  12  10   2        0.39       30.06     73.59 o 
 -13  11   2        0.15       -3.05    100.13 o 
 -12  11   2       35.11       31.88     48.07 o 
 -11  11   2      131.71      127.89     39.19 o 
 -10  11   2        0.46        7.83     35.27 o 
  -9  11   2        0.69        8.38     31.68 o 
  -8  11   2      111.38      108.06     31.91 o 
  -7  11   2      331.96      353.79     26.66 o 
  -6  11   2       63.92       66.12     20.39 o 
  -5  11   2      322.99      302.26     24.32 o 
  -4  11   2        8.27        9.87     15.53 o 
  -3  11   2       61.11       71.48     11.70 o 
  -2  11   2      567.08      618.67     14.02 o 
  -1  11   2      621.85      548.20     10.72 o 
   0  11   2     4934.42     5117.83     44.91 o 
   1  11   2     1458.61     1534.88     17.30 o 
   2  11   2        3.77       -2.00     14.58 o 
   3  11   2      355.37      365.59     14.25 o 
   4  11   2      193.31      198.76     14.54 o 
   5  11   2      104.00      127.32     11.76 o 
   6  11   2        0.56       -3.25     13.19 o 
   7  11   2      607.63      635.61     30.31 o 
   8  11   2     1496.58     1537.98     41.04 o 
   9  11   2      214.41      133.06     19.87 o 
  10  11   2        1.39        4.25     27.76 o 
  11  11   2       13.33       50.82     43.32 o 
 -13  12   2        0.14       60.47     66.33 o 
 -12  12   2        0.18       16.07     48.95 o 
 -11  12   2       27.99       25.07     40.81 o 
 -10  12   2        4.40      -10.10     53.03 o 
  -9  12   2      190.20      214.56     32.50 o 
  -8  12   2        3.65      -10.43     32.32 o 
  -7  12   2       83.69       93.21     25.10 o 
  -6  12   2      529.26      540.00     29.25 o 
  -5  12   2      520.46      514.03     26.59 o 
  -4  12   2      567.03      557.58     16.40 o 
  -3  12   2        4.10        5.30     13.10 o 
  -2  12   2      841.05      759.86     15.11 o 
  -1  12   2       54.39       36.18     10.52 o 
   0  12   2       31.93       62.84     18.49 o 
   1  12   2      181.49      188.61     15.67 o 
   2  12   2      144.46      127.75     14.81 o 
   3  12   2       28.11       13.05     14.21 o 
   4  12   2      107.48      107.25     15.34 o 
   5  12   2       70.38       66.83      9.78 o 
   6  12   2       19.37       55.58     15.11 o 
   7  12   2       66.51       67.87     18.23 o 
   8  12   2      172.93      136.85     20.34 o 
   9  12   2        5.07       -4.45     25.39 o 
  10  12   2       88.83      140.06     28.22 o 
  11  12   2        2.01        5.05     49.26 o 
 -12  13   2        8.83        7.14     44.73 o 
 -11  13   2        0.05        0.55     58.14 o 
 -10  13   2        0.18       30.07     40.61 o 
  -9  13   2      371.10      368.66     39.81 o 
  -8  13   2       49.94       34.36     33.63 o 
  -7  13   2        0.27      -11.31     34.72 o 
  -6  13   2     3327.42     3411.07    104.81 o 
  -5  13   2     1464.93     1420.96     25.80 o 
  -4  13   2      100.93       90.38     17.29 o 
  -3  13   2       23.71       22.95     12.92 o 
  -2  13   2       65.41       62.76     14.14 o 
  -1  13   2       32.62       23.20     10.24 o 
   0  13   2      576.31      603.85     17.89 o 
   1  13   2       33.24       40.83     12.38 o 
   2  13   2     1884.12     1858.01     30.91 o 
   3  13   2      186.38      187.42     15.67 o 
   4  13   2      262.16      254.49     21.15 o 
   5  13   2      606.99      741.93     31.70 o 
   6  13   2      122.67      131.78     15.40 o 
   7  13   2      214.11      269.11     20.72 o 
   8  13   2      209.35      211.81     21.99 o 
   9  13   2       19.81       24.95     26.11 o 
  10  13   2        4.64        8.38     29.25 o 
  11  13   2       54.63       16.72     75.15 o 
 -12  14   2       11.75       37.57     46.48 o 
 -11  14   2       30.19       -1.71     48.24 o 
 -10  14   2       30.81       16.66     40.95 o 
  -9  14   2        6.86       -1.62     62.51 o 
  -8  14   2        5.56       11.71     32.66 o 
  -7  14   2       63.94       74.32     31.57 o 
  -6  14   2     1202.04     1084.40     37.00 o 
  -5  14   2        2.63       -2.69     23.77 o 
  -4  14   2      596.16      586.87     22.06 o 
  -3  14   2        2.45       -1.79     18.06 o 
  -2  14   2      333.82      332.77     18.82 o 
  -1  14   2       28.65       34.72     10.98 o 
   0  14   2       49.45       59.69     18.99 o 
   1  14   2       69.77       71.36     15.75 o 
   2  14   2       13.66        0.33     17.39 o 
   3  14   2        9.73       11.86     22.14 o 
   4  14   2        0.14       16.55     26.90 o 
   5  14   2        7.61       23.80     28.08 o 
   6  14   2      202.58      174.67     10.94 o 
   7  14   2       35.55       35.68     31.21 o 
   8  14   2       10.71       -3.23     32.20 o 
   9  14   2       34.28       63.90     27.55 o 
  10  14   2       32.19       28.79     41.18 o 
 -11  15   2        4.56       -7.88     68.76 o 
 -10  15   2       52.81       49.38     41.91 o 
  -9  15   2      118.42       86.64     45.36 o 
  -8  15   2      335.61      314.16     34.41 o 
  -7  15   2        0.52       -0.13     31.68 o 
  -6  15   2      146.40      129.61     25.23 o 
  -5  15   2      489.18      495.81     22.37 o 
  -4  15   2        2.95        9.53     23.09 o 
  -3  15   2      637.07      660.27     20.24 o 
  -2  15   2     1006.60     1034.42     20.43 o 
  -1  15   2        5.88        3.65     12.00 o 
   0  15   2      163.14      159.43     16.65 o 
   1  15   2      255.17      239.17     17.96 o 
   2  15   2       92.53       70.60     19.26 o 
   3  15   2       20.50       16.35     25.56 o 
   4  15   2       33.44       48.60     29.75 o 
   5  15   2       65.73       31.49     31.14 o 
   6  15   2       19.75       26.52     24.77 o 
   7  15   2       68.12       40.38     32.33 o 
   8  15   2       50.93       62.18     36.47 o 
   9  15   2       18.13       21.18     37.59 o 
  10  15   2      117.70      172.82     75.06 o 
 -11  16   2        7.68       67.72     53.53 o 
 -10  16   2        3.36        1.48     43.31 o 
  -9  16   2        0.57      -13.87     46.21 o 
  -8  16   2       19.13       40.97     40.65 o 
  -7  16   2       22.19       20.44     27.38 o 
  -6  16   2        6.40        9.96     25.29 o 
  -5  16   2       60.28       45.36     19.42 o 
  -4  16   2       21.24       23.46     22.15 o 
  -3  16   2      150.91      130.19     18.95 o 
  -2  16   2     1106.24     1183.29     21.01 o 
  -1  16   2        0.66        8.52     11.97 o 
   0  16   2      830.19      894.94     24.23 o 
   1  16   2      975.81      964.57     24.76 o 
   2  16   2       80.87       79.16     20.54 o 
   3  16   2      181.68      146.03     23.50 o 
   4  16   2      288.16      250.16     24.47 o 
   5  16   2      392.74      390.61     26.92 o 
   6  16   2       73.92       49.89     26.67 o 
   7  16   2       13.30       26.27     39.47 o 
   8  16   2        6.82        3.76     37.94 o 
   9  16   2        1.70      -19.24     39.67 o 
 -10  17   2        6.63       19.25     49.62 o 
  -9  17   2       42.14       19.66     48.73 o 
  -8  17   2        0.15       -0.93     34.97 o 
  -7  17   2      205.62      175.25     30.78 o 
  -6  17   2      188.40      160.50     25.08 o 
  -5  17   2      525.70      509.08     21.21 o 
  -4  17   2       65.35       87.46     19.25 o 
  -3  17   2     1180.26     1151.43     27.60 o 
  -2  17   2        1.89       -5.10     16.27 o 
  -1  17   2        1.16       -5.10     16.99 o 
   0  17   2      152.77      176.58     21.79 o 
   1  17   2        3.10       -1.45     22.33 o 
   2  17   2       71.89       50.25     21.72 o 
   3  17   2        1.08       -3.94     24.07 o 
   4  17   2       26.33       16.66     23.89 o 
   5  17   2       10.03        6.82     27.46 o 
   6  17   2      438.00      405.22     39.52 o 
   7  17   2      104.65       65.32     39.50 o 
   8  17   2      116.61       72.38     40.25 o 
   9  17   2       23.51       33.41     70.50 o 
 -10  18   2        1.47       21.12     43.72 o 
  -9  18   2        0.18       31.09     41.68 o 
  -8  18   2      125.27      111.52     34.37 o 
  -7  18   2        7.40        3.16     26.44 o 
  -6  18   2       18.52       19.66     24.66 o 
  -5  18   2      105.80      132.87     20.67 o 
  -4  18   2      124.07      103.30     20.52 o 
  -3  18   2        0.64       19.54     19.65 o 
  -2  18   2       45.60       29.22     17.11 o 
  -1  18   2      164.68      136.06     16.84 o 
   0  18   2        9.38       21.09     32.44 o 
   1  18   2       12.71        8.25     27.14 o 
   2  18   2        7.84       12.38     23.30 o 
   3  18   2      158.53       93.45     25.11 o 
   4  18   2      624.13      575.07     33.22 o 
   5  18   2        7.10       17.55     32.63 o 
   6  18   2       11.47       49.93     43.21 o 
   7  18   2       50.83       46.21     40.60 o 
   8  18   2        7.78        0.98     41.01 o 
  -9  19   2       22.11       24.67     36.40 o 
  -8  19   2        7.41       -5.13     32.10 o 
  -7  19   2        1.76        8.53     27.26 o 
  -6  19   2       26.16       36.06     35.38 o 
  -5  19   2       15.70       38.45     23.79 o 
  -4  19   2        5.01        8.32     19.83 o 
  -3  19   2       54.53       57.14     19.22 o 
  -2  19   2      114.81      123.89     17.58 o 
  -1  19   2      215.89      222.67     17.56 o 
   0  19   2      267.67      238.50     28.13 o 
   1  19   2      741.11      738.55     30.28 o 
   2  19   2      384.29      378.50     30.96 o 
   3  19   2      242.36      224.27     33.18 o 
   4  19   2       85.86       77.00     33.52 o 
   5  19   2      134.69      118.86     34.49 o 
   6  19   2       27.30       21.38     35.96 o 
   7  19   2       48.53       42.90     49.15 o 
  -8  20   2      164.72      162.13     42.73 o 
  -7  20   2        7.72       45.45     38.53 o 
  -6  20   2       11.95       -0.03     29.44 o 
  -5  20   2        7.44       32.02     24.37 o 
  -4  20   2        2.21        1.82     23.84 o 
  -3  20   2       94.61       99.52     25.73 o 
  -2  20   2      118.18      127.45     24.47 o 
  -1  20   2        8.72       34.22     29.22 o 
   0  20   2       20.75       28.30     29.16 o 
   1  20   2        3.50      -14.23     29.10 o 
   2  20   2      172.32      195.66     31.60 o 
   3  20   2       11.34       -0.69     34.26 o 
   4  20   2       33.53       27.35     35.85 o 
   5  20   2        7.82        3.15     36.14 o 
   6  20   2       43.65       50.24     38.89 o 
   7  20   2       76.05       73.73     39.14 o 
  -7  21   2       92.77      120.82     40.81 o 
  -6  21   2       10.94       21.97     37.68 o 
  -5  21   2       75.16       47.15     25.82 o 
  -4  21   2       35.15       41.20     25.25 o 
  -3  21   2       14.38        4.61     27.47 o 
  -2  21   2       84.09       83.56     31.86 o 
  -1  21   2      195.56      156.04     30.79 o 
   0  21   2       12.92       21.86     31.97 o 
   1  21   2      140.86      135.78     30.36 o 
   2  21   2        0.50        6.29     42.70 o 
   3  21   2      148.14      124.75     37.71 o 
   4  21   2       24.36       13.53     37.49 o 
   5  21   2      138.04      129.99     38.63 o 
  -6  22   2       53.97       28.66     44.38 o 
  -5  22   2        1.91       25.43     53.71 o 
  -4  22   2       30.83       45.38     38.04 o 
  -3  22   2        7.93       10.68     28.16 o 
  -2  22   2       83.76      103.08     33.38 o 
  -1  22   2       36.73       17.14     31.91 o 
   0  22   2      239.23      240.91     33.01 o 
   1  22   2       52.59       27.10     33.37 o 
   2  22   2       72.88       80.77     34.52 o 
   3  22   2       45.89       65.23     38.68 o 
   4  22   2      125.55      122.75     39.61 o 
  -4  23   2       33.20       49.45     39.25 o 
  -3  23   2       25.52       39.57     39.55 o 
  -2  23   2       10.75       88.13     51.03 o 
  -1  23   2       82.61       73.71     33.79 o 
   0  23   2        2.35        0.71     36.60 o 
   1  23   2       31.83       38.98     34.43 o 
   2  23   2        0.38       50.74     48.98 o 
 -14   1   3        8.43       28.77     56.30 o 
 -13   1   3        0.02       56.68     67.56 o 
 -12   1   3       85.59      243.83    147.13 o 
 -11   1   3       57.91       49.62     44.47 o 
 -10   1   3      176.33      114.20     45.58 o 
  -9   1   3      118.11      176.61     42.67 o 
  -8   1   3      461.24      437.61     25.44 o 
  -7   1   3        7.57        9.50     20.35 o 
  -6   1   3     3215.16     3257.29     50.22 o 
  -5   1   3      396.78      340.68     17.77 o 
  -4   1   3     2025.42     2034.45     20.43 o 
  -3   1   3       96.91      105.56     11.69 o 
  -2   1   3        7.36       13.39      9.58 o 
  -1   1   3     1112.60      963.69     13.22 o 
   0   1   3     3371.29     3133.95     42.38 o 
   1   1   3       16.86       -5.21      8.25 o 
   2   1   3     2361.33     2399.26     32.76 o 
   3   1   3       67.82       44.99      8.19 o 
   4   1   3     1995.77     1923.84     22.89 o 
   5   1   3      452.28      465.06     10.07 o 
   6   1   3     1311.48     1261.91     20.34 o 
   7   1   3       20.24       24.19      8.69 o 
   8   1   3      463.54      410.11     13.12 o 
   9   1   3      162.89      154.07     14.88 o 
  10   1   3       65.32       57.83     32.64 o 
  11   1   3       15.97       28.24     37.86 o 
  12   1   3        4.55        5.47     42.00 o 
 -14   2   3       12.31       86.60     87.64 o 
 -13   2   3       19.69       16.48     57.05 o 
 -12   2   3       98.89      110.57     57.59 o 
 -11   2   3      450.33      399.41     53.10 o 
 -10   2   3      404.09      370.22     45.17 o 
  -9   2   3      655.53      591.78     40.97 o 
  -8   2   3     3391.53     3429.93     43.86 o 
  -7   2   3     1214.52     1169.69     25.37 o 
  -6   2   3      117.58       81.64     16.31 o 
  -5   2   3     1928.73     2027.31     24.49 o 
  -4   2   3        0.50        5.64     14.59 o 
  -3   2   3     1747.79     1790.56     14.64 o 
  -2   2   3      351.51      341.13     11.12 o 
  -1   2   3     2232.94     2268.48     23.78 o 
   0   2   3     1270.45     1242.86     20.80 o 
   1   2   3      158.08      116.56      9.20 o 
   2   2   3     1464.52     1246.38     18.29 o 
   3   2   3     7130.59     7329.42     67.14 o 
   4   2   3     3845.10     4070.79     35.04 o 
   5   2   3        2.99       10.79      9.66 o 
   6   2   3       25.15       32.89     12.18 o 
   7   2   3       31.78       37.02      7.84 o 
   8   2   3      143.06      156.48     11.40 o 
   9   2   3       49.49       40.55     13.64 o 
  10   2   3        0.03      -13.00     33.94 o 
  11   2   3       83.26       64.97     36.38 o 
  12   2   3       21.65       40.48     38.45 o 
 -13   3   3       43.68       96.53     63.70 o 
 -12   3   3       21.61        7.53     51.81 o 
 -11   3   3      644.82      629.05     58.91 o 
 -10   3   3     1140.64     1086.64     50.68 o 
  -9   3   3      392.79      388.57     45.52 o 
  -8   3   3      572.58      580.02     23.47 o 
  -7   3   3     1839.21     1969.73     28.58 o 
  -6   3   3     1117.35     1037.88     20.68 o 
  -5   3   3     1573.69     1663.79     30.50 o 
  -4   3   3       10.44       10.86     13.48 o 
  -3   3   3        4.65        4.91     10.92 o 
  -2   3   3      406.53      415.50     11.58 o 
  -1   3   3      967.68      984.75     12.00 o 
   0   3   3     4771.29     4619.04     71.66 o 
   1   3   3      567.61      481.32     10.73 o 
   2   3   3     1003.54     1096.36     26.54 o 
   3   3   3     2173.93     2215.55     43.40 o 
   4   3   3      606.70      573.66     10.59 o 
   5   3   3      387.84      402.00     11.04 o 
   6   3   3      284.16      274.77     13.05 o 
   7   3   3       24.84       19.91     15.22 o 
   8   3   3      126.97      108.18     10.62 o 
   9   3   3       39.64       25.20     13.21 o 
  10   3   3        2.53      -18.55     31.51 o 
  11   3   3        1.64       12.54     38.18 o 
  12   3   3        2.46        6.12     38.80 o 
 -14   4   3       16.20       30.74     88.89 o 
 -13   4   3       16.09       18.61     60.96 o 
 -12   4   3       87.62       38.30     56.93 o 
 -11   4   3     2049.90     2066.42     63.57 o 
 -10   4   3      488.00      373.47     76.31 o 
  -9   4   3      441.59      418.62     44.00 o 
  -8   4   3       93.14       73.61     20.48 o 
  -7   4   3     1289.66     1336.66     36.24 o 
  -6   4   3       18.85        5.81     19.41 o 
  -5   4   3        5.92        9.15     17.14 o 
  -4   4   3      534.89      481.94     14.50 o 
  -3   4   3     2128.78     2525.50     33.17 o 
  -2   4   3     6859.88     6988.85     82.18 o 
  -1   4   3     1013.43      918.52     24.27 o 
   0   4   3      862.30      807.78     10.52 o 
   1   4   3      220.16      169.65      9.60 o 
   2   4   3     1072.41      972.75     15.89 o 
   3   4   3     8451.00     8412.74    108.80 o 
   4   4   3     1164.54     1008.76     30.42 o 
   5   4   3     1533.69     1447.71     15.10 o 
   6   4   3       39.47       58.69     12.25 o 
   7   4   3      867.50      910.31     19.38 o 
   8   4   3      929.21      983.32     28.69 o 
   9   4   3        1.60        7.19     13.48 o 
  10   4   3      375.87      323.64     30.85 o 
  11   4   3       15.68       51.02     33.59 o 
  12   4   3       24.67        8.45     39.32 o 
 -14   5   3       40.49       56.68     57.34 o 
 -13   5   3      103.23      111.57     57.07 o 
 -12   5   3       93.43       67.47     53.01 o 
 -11   5   3        6.92       21.95     49.26 o 
 -10   5   3       17.36       45.99     49.21 o 
  -9   5   3      235.56      245.87     32.89 o 
  -8   5   3       15.19       19.65     20.08 o 
  -7   5   3      436.03      463.54     20.83 o 
  -6   5   3      105.29       97.09     19.49 o 
  -5   5   3      139.88      151.49     17.91 o 
  -4   5   3     3536.19     4093.66     58.73 o 
  -3   5   3      684.03      749.45     11.63 o 
  -2   5   3     5671.43     5720.49     36.07 o 
  -1   5   3     5864.56     6018.05     75.55 o 
   0   5   3     1648.39     1631.80     28.24 o 
   1   5   3       60.13       34.47      9.55 o 
   2   5   3     3585.67     3780.22     31.17 o 
   3   5   3      667.37      709.46     12.67 o 
   4   5   3      550.48      442.85     25.04 o 
   5   5   3      207.19      202.62      9.88 o 
   6   5   3       65.48       44.68      6.84 o 
   7   5   3       74.16       66.88      8.82 o 
   8   5   3      164.70      127.44     11.03 o 
   9   5   3      241.99      197.91     14.87 o 
  10   5   3      173.92      155.30     30.76 o 
  11   5   3       40.98       14.39     35.58 o 
  12   5   3      156.22      189.93     53.90 o 
 -14   6   3       49.96      107.57     89.06 o 
 -13   6   3        0.67       12.13     51.44 o 
 -12   6   3       22.74       31.66     48.59 o 
 -11   6   3      646.63      505.68     43.81 o 
 -10   6   3       21.26        3.10     38.70 o 
  -9   6   3      584.47      566.31     32.31 o 
  -8   6   3       94.62       87.46     20.70 o 
  -7   6   3     1111.41     1108.14     26.06 o 
  -6   6   3     1551.07     1550.02     24.91 o 
  -5   6   3     1074.89     1179.13     22.45 o 
  -4   6   3     1491.01     1434.17     17.52 o 
  -3   6   3     2139.09     2301.16     18.88 o 
  -2   6   3      744.04      739.19     15.78 o 
  -1   6   3     1820.35     1939.52     17.98 o 
   0   6   3       69.90       60.81     13.13 o 
   1   6   3     4013.04     4000.05     35.30 o 
   2   6   3      876.32      842.63     16.64 o 
   3   6   3     5505.12     5841.55     47.35 o 
   4   6   3      233.44      234.20      9.84 o 
   5   6   3      477.19      451.55      8.77 o 
   6   6   3        1.95        3.87      8.77 o 
   7   6   3      619.36      578.98     16.18 o 
   8   6   3      559.13      505.06     19.48 o 
   9   6   3      184.57      194.62     14.72 o 
  10   6   3      302.94      266.85     31.27 o 
  11   6   3       10.13       10.04     35.78 o 
  12   6   3       15.20       -5.06     48.97 o 
 -14   7   3       29.29       22.72     64.09 o 
 -13   7   3       38.25        0.53     50.32 o 
 -12   7   3        1.85       18.01     53.55 o 
 -11   7   3       69.51       44.65     45.55 o 
 -10   7   3      202.29      189.75     41.63 o 
  -9   7   3      439.65      414.02     40.41 o 
  -8   7   3     2170.68     2156.54     44.25 o 
  -7   7   3      516.10      501.31     20.62 o 
  -6   7   3      539.16      509.76     20.63 o 
  -5   7   3      314.68      222.44     16.92 o 
  -4   7   3      635.79      624.41     13.79 o 
  -3   7   3      130.67      137.77     13.06 o 
  -2   7   3     2937.78     3088.24     67.77 o 
  -1   7   3      111.30      113.48      9.96 o 
   0   7   3      648.68      691.24     13.63 o 
   1   7   3     1608.69     1466.67     25.32 o 
   2   7   3     8543.78     8203.81     81.32 o 
   3   7   3      506.32      449.06     21.43 o 
   4   7   3     1141.80     1065.50     19.69 o 
   5   7   3      229.38      203.29      8.95 o 
   6   7   3     1438.79     1328.58     14.39 o 
   7   7   3      592.27      541.67     14.29 o 
   8   7   3      771.63      776.14     22.66 o 
   9   7   3      134.73      123.09     14.92 o 
  10   7   3       12.19       31.24     31.28 o 
  11   7   3        2.42       16.65     32.63 o 
  12   7   3       21.24       41.17     45.58 o 
 -14   8   3       48.00       81.84     62.90 o 
 -13   8   3      246.40      210.69     47.94 o 
 -12   8   3      215.03      256.44     46.27 o 
 -11   8   3       49.42       61.94     45.89 o 
 -10   8   3      604.80      683.80     46.83 o 
  -9   8   3        4.20       17.15     35.32 o 
  -8   8   3      148.25      165.78     23.94 o 
  -7   8   3       26.52       30.07     18.93 o 
  -6   8   3      237.33      255.20     17.92 o 
  -5   8   3     2864.21     2950.72     50.30 o 
  -4   8   3       23.26       29.83     14.32 o 
  -3   8   3    10937.96    11534.25     50.44 o 
  -2   8   3     1438.86     1493.26     17.17 o 
  -1   8   3     2669.96     2563.78     34.61 o 
   0   8   3     4557.10     4460.58     57.21 o 
   1   8   3       40.75       29.88      6.71 o 
   2   8   3     7737.13     7498.67     92.06 o 
   3   8   3       18.10       25.63      8.56 o 
   4   8   3     1391.19     1318.21     22.50 o 
   5   8   3      454.26      437.68     11.46 o 
   6   8   3      406.08      433.78     14.90 o 
   7   8   3      289.43      256.47     13.75 o 
   8   8   3        3.19        9.54     13.72 o 
   9   8   3     1661.03     1617.54     31.34 o 
  10   8   3      175.57      162.71     31.67 o 
  11   8   3      340.09      321.46     43.81 o 
 -13   9   3       22.40       22.81     46.92 o 
 -12   9   3        4.58       44.46     64.60 o 
 -11   9   3      412.77      383.91     43.72 o 
 -10   9   3      431.17      407.42     43.34 o 
  -9   9   3      391.43      448.17     40.68 o 
  -8   9   3     1069.93     1032.79     32.18 o 
  -7   9   3      260.85      290.78     20.70 o 
  -6   9   3     1845.76     1995.61     35.23 o 
  -5   9   3     2021.56     2067.02     55.77 o 
  -4   9   3     3287.18     3180.74     59.89 o 
  -3   9   3     2098.15     2193.98     20.29 o 
  -2   9   3       43.29       44.02     13.82 o 
  -1   9   3      284.74      269.01     12.09 o 
   0   9   3     2405.41     2306.87     26.44 o 
   1   9   3     3333.91     3432.18     39.03 o 
   2   9   3     1991.68     1959.94     15.64 o 
   3   9   3       29.74       19.71      9.19 o 
   4   9   3      921.29      954.14     18.64 o 
   5   9   3       31.71       27.92      9.95 o 
   6   9   3     1392.16     1438.43     19.99 o 
   7   9   3       55.14       47.12     13.98 o 
   8   9   3      216.67      224.87     15.33 o 
   9   9   3      159.67      174.64     17.95 o 
  10   9   3       23.70       13.71     30.20 o 
  11   9   3       44.13       73.85     43.57 o 
 -13  10   3      106.74       39.90     46.80 o 
 -12  10   3      178.24      217.95     50.00 o 
 -11  10   3       45.01       48.97     43.71 o 
 -10  10   3       66.89       64.33     42.12 o 
  -9  10   3     1139.79     1075.35     39.50 o 
  -8  10   3      777.82      790.68     37.78 o 
  -7  10   3      787.19      830.85     34.69 o 
  -6  10   3     2021.56     2024.61     27.26 o 
  -5  10   3      194.83      204.83     16.25 o 
  -4  10   3      640.20      633.77     20.35 o 
  -3  10   3     1545.97     1762.85     29.95 o 
  -2  10   3      291.87      298.30     15.21 o 
  -1  10   3     1103.00     1208.37     13.56 o 
   0  10   3      281.01      310.27     18.31 o 
   1  10   3     1880.57     1862.51     36.65 o 
   2  10   3       52.03       60.38     10.91 o 
   3  10   3     1826.83     1812.33     34.22 o 
   4  10   3       35.73       36.19     11.01 o 
   5  10   3     1072.22     1072.68     13.54 o 
   6  10   3      233.28      236.19     13.78 o 
   7  10   3      506.90      495.75     14.06 o 
   8  10   3        1.69       -1.67     15.04 o 
   9  10   3       44.10       45.59     20.09 o 
  10  10   3      105.55      113.71     45.10 o 
  11  10   3       71.19       76.10     61.05 o 
 -13  11   3      146.61      185.47     54.42 o 
 -12  11   3       86.85      101.75     45.87 o 
 -11  11   3      661.16      757.97     49.67 o 
 -10  11   3      221.18      204.33     38.89 o 
  -9  11   3      367.11      433.71     36.22 o 
  -8  11   3        5.91        4.26     33.65 o 
  -7  11   3        8.95       13.82     26.68 o 
  -6  11   3      110.36      108.90     24.77 o 
  -5  11   3       44.56       39.84     21.91 o 
  -4  11   3     3113.85     3165.46     31.95 o 
  -3  11   3     2171.39     2309.36     32.50 o 
  -2  11   3     1848.93     1864.61     19.94 o 
  -1  11   3     1639.27     1515.40     31.16 o 
   0  11   3     4448.50     4545.39     59.31 o 
   1  11   3     4632.29     4847.56     53.26 o 
   2  11   3     2247.00     2375.22     34.53 o 
   3  11   3      114.93      131.58     14.26 o 
   4  11   3      277.54      243.91     15.97 o 
   5  11   3       83.43       74.09     10.54 o 
   6  11   3       10.27       11.87     13.80 o 
   7  11   3      181.12      168.84     16.71 o 
   8  11   3      755.59      745.79     22.48 o 
   9  11   3        8.52       29.30     30.70 o 
  10  11   3      721.04      745.77     70.83 o 
  11  11   3        9.72      -21.26     77.54 o 
 -12  12   3       11.07        7.48     48.46 o 
 -11  12   3      250.27      248.05     47.17 o 
 -10  12   3       68.88       39.59     45.31 o 
  -9  12   3      229.88      252.47     37.74 o 
  -8  12   3      101.05      112.31     35.96 o 
  -7  12   3      497.34      458.71     30.30 o 
  -6  12   3      483.07      532.58     27.90 o 
  -5  12   3      942.88      941.88     30.98 o 
  -4  12   3     1166.98     1304.24     31.39 o 
  -3  12   3      467.18      439.24     15.30 o 
  -2  12   3      763.28      784.95     15.80 o 
  -1  12   3      885.63      854.85     40.29 o 
   0  12   3      302.59      272.32     16.51 o 
   1  12   3      703.10      683.86     14.39 o 
   2  12   3       47.56       47.18     14.88 o 
   3  12   3     1868.46     1858.82     22.06 o 
   4  12   3        7.29        6.01     17.69 o 
   5  12   3     1758.98     2194.91     80.84 o 
   6  12   3      147.83      138.97     17.37 o 
   7  12   3      270.78      318.65     16.94 o 
   8  12   3       17.64       24.04     29.88 o 
   9  12   3       66.24       68.12     31.05 o 
  10  12   3       51.52       37.73     66.20 o 
 -12  13   3       63.13       40.52     74.67 o 
 -11  13   3        6.30        3.45     39.83 o 
 -10  13   3        3.72       22.98     52.02 o 
  -9  13   3      141.52      155.84     40.37 o 
  -8  13   3      513.74      475.98     39.66 o 
  -7  13   3      572.35      604.20     39.94 o 
  -6  13   3     1433.78     1433.05     40.04 o 
  -5  13   3      531.10      542.69     23.80 o 
  -4  13   3     2046.04     2148.16     25.93 o 
  -3  13   3      303.74      299.94     17.05 o 
  -2  13   3     3643.12     3492.55     22.48 o 
  -1  13   3      872.26      745.10     42.97 o 
   0  13   3     2909.52     3106.41     56.19 o 
   1  13   3      107.51      140.85     15.53 o 
   2  13   3     1329.20     1429.08     26.95 o 
   3  13   3      886.42      842.66     22.09 o 
   4  13   3      722.90      751.55     22.14 o 
   5  13   3        1.96       12.21     19.85 o 
   6  13   3      415.56      386.24     42.24 o 
   7  13   3       23.63       24.36     26.44 o 
   8  13   3      375.86      401.93     34.62 o 
   9  13   3      116.74      118.95     63.85 o 
  10  13   3      170.23      131.67     68.89 o 
 -12  14   3       75.91      114.21     52.88 o 
 -11  14   3       55.19       34.63     44.58 o 
 -10  14   3      449.31      507.93     43.61 o 
  -9  14   3        2.91       17.90     44.86 o 
  -8  14   3        5.99       25.23     38.56 o 
  -7  14   3       93.53       85.07     30.34 o 
  -6  14   3       64.15       80.47     23.81 o 
  -5  14   3      944.82      893.21     25.74 o 
  -4  14   3        5.24        7.40     17.67 o 
  -3  14   3     1390.52     1402.85     22.66 o 
  -2  14   3       10.55        6.49     14.31 o 
  -1  14   3     3940.83     4038.19     47.98 o 
   0  14   3     1115.90     1203.09     29.55 o 
   1  14   3     1445.38     1445.98     42.56 o 
   2  14   3     1075.95     1025.33     21.81 o 
   3  14   3      431.18      443.01     22.59 o 
   4  14   3      579.45      583.10     23.30 o 
   5  14   3      698.69      811.63     41.45 o 
   6  14   3        0.83        1.14     22.76 o 
   7  14   3      317.61      321.78     35.04 o 
   8  14   3        4.74       10.66     33.85 o 
   9  14   3      176.11      245.69     65.56 o 
 -11  15   3        9.58       24.00     58.31 o 
 -10  15   3       90.85       86.78     40.92 o 
  -9  15   3       84.10      109.47     41.04 o 
  -8  15   3      552.56      459.88     35.97 o 
  -7  15   3       33.88       62.27     30.13 o 
  -6  15   3     1941.93     1890.06     56.52 o 
  -5  15   3      166.45      128.23     21.32 o 
  -4  15   3      360.84      374.37     20.34 o 
  -3  15   3     1032.33     1015.52     24.47 o 
  -2  15   3      457.01      426.62     15.93 o 
  -1  15   3      622.87      610.33     28.86 o 
   0  15   3      459.60      485.91     22.08 o 
   1  15   3        2.24       -0.87     22.26 o 
   2  15   3      274.43      305.71     27.30 o 
   3  15   3       38.88       56.32     19.53 o 
   4  15   3     1697.64     1841.32     40.05 o 
   5  15   3      139.09      160.37     22.42 o 
   6  15   3     1286.15     1697.77    114.07 o 
   7  15   3      118.98       85.85     33.85 o 
   8  15   3      130.07      185.76     38.01 o 
   9  15   3       74.08       33.73     94.87 o 
 -11  16   3       36.00       62.00     51.72 o 
 -10  16   3      184.89      228.34     42.31 o 
  -9  16   3      139.60      114.16     39.74 o 
  -8  16   3      118.84      142.12     35.15 o 
  -7  16   3      762.96      718.99     46.60 o 
  -6  16   3      860.15      890.21     27.26 o 
  -5  16   3     1340.99     1251.79     23.43 o 
  -4  16   3      503.71      510.23     21.10 o 
  -3  16   3     1475.64     1396.41     21.85 o 
  -2  16   3        3.69        2.61     14.34 o 
  -1  16   3      852.44      809.32     30.47 o 
   0  16   3       77.74       56.31     23.12 o 
   1  16   3     1070.18     1109.75     26.71 o 
   2  16   3       16.52       -8.00     27.07 o 
   3  16   3      364.88      427.31     29.60 o 
   4  16   3       50.13       48.83     31.84 o 
   5  16   3      494.66      491.80     36.37 o 
   6  16   3        2.04       13.18     30.26 o 
   7  16   3      387.36      444.28     40.19 o 
   8  16   3        9.06       -4.41     59.41 o 
 -10  17   3        6.90       -0.52     74.69 o 
  -9  17   3       87.49       90.71     34.79 o 
  -8  17   3       17.13        3.55     34.50 o 
  -7  17   3      182.35      186.25     34.82 o 
  -6  17   3       76.86       59.42     21.43 o 
  -5  17   3      406.81      371.88     21.27 o 
  -4  17   3       61.47       49.49     19.89 o 
  -3  17   3       41.62       44.99     18.23 o 
  -2  17   3      367.67      396.53     19.79 o 
  -1  17   3       73.42      113.56     29.37 o 
   0  17   3      908.23      952.15     27.96 o 
   1  17   3      190.56      200.28     24.50 o 
   2  17   3      119.66      113.42     23.81 o 
   3  17   3        2.07      -15.24     28.84 o 
   4  17   3      222.36      248.53     32.21 o 
   5  17   3       83.10       60.07     35.41 o 
   6  17   3      181.44      199.87     32.97 o 
   7  17   3        0.17        3.61     39.95 o 
   8  17   3       14.58       37.75     65.33 o 
  -9  18   3      182.58       91.61     39.86 o 
  -8  18   3       75.23      102.62     32.03 o 
  -7  18   3       19.29       20.78     27.75 o 
  -6  18   3      470.81      486.34     27.37 o 
  -5  18   3      181.40      176.55     21.22 o 
  -4  18   3      496.56      561.47     22.54 o 
  -3  18   3      113.09       99.25     18.73 o 
  -2  18   3       86.81      102.94     14.67 o 
  -1  18   3        6.08        5.65     29.91 o 
   0  18   3        0.74       24.31     26.68 o 
   1  18   3      281.32      281.29     26.13 o 
   2  18   3        0.39       -7.95     26.38 o 
   3  18   3      834.23      793.08     34.67 o 
   4  18   3      103.79      117.76     33.23 o 
   5  18   3      379.38      390.47     35.78 o 
   6  18   3      113.61       85.05     39.14 o 
   7  18   3      481.84      465.74     61.07 o 
  -9  19   3        8.91       18.48     35.20 o 
  -8  19   3       83.41       64.62     31.30 o 
  -7  19   3       16.10       41.20     28.61 o 
  -6  19   3        2.28        7.61     27.81 o 
  -5  19   3      112.04      128.32     24.46 o 
  -4  19   3      186.30      196.06     27.13 o 
  -3  19   3       13.06        9.16     25.75 o 
  -2  19   3      119.88      120.43     26.41 o 
  -1  19   3      113.66      100.80     31.93 o 
   0  19   3      256.71      273.48     33.04 o 
   1  19   3       17.28       32.76     32.28 o 
   2  19   3      496.16      492.26     34.97 o 
   3  19   3       58.94       46.45     33.35 o 
   4  19   3      111.96      131.73     33.78 o 
   5  19   3       21.01       34.97     34.75 o 
   6  19   3       17.66        1.95     36.72 o 
  -8  20   3        3.58       41.46     32.03 o 
  -7  20   3        3.06       -1.28     30.07 o 
  -6  20   3       15.69       10.62     28.05 o 
  -5  20   3       70.09       93.33     36.84 o 
  -4  20   3       14.20       29.79     27.46 o 
  -3  20   3      320.20      355.37     28.25 o 
  -2  20   3        4.15       -3.57     27.41 o 
  -1  20   3      243.96      236.10     33.82 o 
   0  20   3       66.81      112.70     33.95 o 
   1  20   3      342.11      356.78     35.98 o 
   2  20   3       25.33       46.35     35.25 o 
   3  20   3       96.29       77.37     35.25 o 
   4  20   3        0.08        9.77     34.08 o 
   5  20   3       71.48       64.35     35.41 o 
  -7  21   3       25.49       30.79     46.20 o 
  -6  21   3       72.73       81.68     30.85 o 
  -5  21   3        3.11       -3.31     29.97 o 
  -4  21   3       20.35        4.22     28.44 o 
  -3  21   3       70.03       69.89     28.48 o 
  -2  21   3       42.86       23.42     27.72 o 
  -1  21   3        8.42       21.35     33.68 o 
   0  21   3       14.64       -5.17     39.51 o 
   1  21   3       10.26      -13.59     34.70 o 
   2  21   3      186.61      192.31     37.88 o 
   3  21   3        0.17        7.38     43.61 o 
   4  21   3      136.48      155.08     38.42 o 
  -5  22   3        5.24      -11.63     33.97 o 
  -4  22   3        2.46       -8.08     34.55 o 
  -3  22   3      119.65      125.16     30.50 o 
  -2  22   3        8.53       15.46     38.41 o 
  -1  22   3      142.54      146.05     37.60 o 
   0  22   3       87.05       80.31     38.08 o 
   1  22   3        1.35       -0.67     38.02 o 
   2  22   3        5.31       25.80     56.20 o 
   3  22   3       76.48      114.98     40.66 o 
  -3  23   3       18.46       22.62     30.64 o 
  -2  23   3       80.88      111.98     31.14 o 
  -1  23   3        5.75       17.75     40.19 o 
   0  23   3      186.70      220.22     41.19 o 
 -14   0   4      360.33      381.26     96.64 o 
 -13   0   4      339.91      360.20     86.54 o 
 -12   0   4        2.00       25.88     69.28 o 
 -11   0   4     1309.01     1312.80     87.65 o 
 -10   0   4     2939.89     2711.11     79.05 o 
  -9   0   4     1690.36     1682.87     63.58 o 
  -8   0   4      444.98      478.88     41.63 o 
  -7   0   4      151.29      141.12     21.15 o 
  -6   0   4     5151.65     5369.85     71.46 o 
  -5   0   4     2191.43     2147.58     30.06 o 
  -4   0   4       69.66       57.23     11.74 o 
  -3   0   4      568.56      502.23     24.78 o 
  -2   0   4     3359.27     3374.58     82.89 o 
  -1   0   4     2226.61     2209.26     23.58 o 
   0   0   4     5627.84     5812.91     57.71 o 
   1   0   4     4620.60     4564.77    153.88 o 
   2   0   4     1293.07     1110.33     20.14 o 
   3   0   4     4207.77     4385.32     40.64 o 
   4   0   4     2975.51     2998.41     47.42 o 
   5   0   4      337.62      387.12     25.35 o 
   6   0   4       91.40      100.25     22.12 o 
   7   0   4      172.39      169.92     29.77 o 
   8   0   4     3505.75     3524.88    140.32 o 
   9   0   4       38.41       36.56     41.17 o 
  10   0   4      135.80      167.42     46.10 o 
  11   0   4        3.47       18.84    100.55 o 
 -14   1   4      100.41      116.08     68.37 o 
 -13   1   4       67.23       38.54     65.07 o 
 -12   1   4       10.10       26.48     59.86 o 
 -11   1   4      963.88      851.61     60.10 o 
 -10   1   4        7.95       16.38     41.63 o 
  -9   1   4      527.94      477.76     46.61 o 
  -8   1   4     3927.71     3930.24     32.89 o 
  -7   1   4     1904.51     1877.73     35.09 o 
  -6   1   4     1328.61     1223.79     28.49 o 
  -5   1   4     2071.88     2086.83     28.86 o 
  -4   1   4     3636.15     3511.39     43.38 o 
  -3   1   4     2992.58     3039.77     18.52 o 
  -2   1   4     4201.77     4178.93     53.44 o 
  -1   1   4      829.28      735.28     13.44 o 
   0   1   4     1361.76     1303.22     20.98 o 
   1   1   4     1534.70     1495.94     20.21 o 
   2   1   4       13.23       15.96      7.13 o 
   3   1   4     3372.88     3064.62     44.34 o 
   4   1   4     3162.72     3246.41     31.42 o 
   5   1   4     2418.92     2404.55     59.93 o 
   6   1   4      173.50      166.82     17.15 o 
   7   1   4      661.55      680.17     24.41 o 
   8   1   4      200.05      171.43     24.63 o 
   9   1   4      271.38      326.06     29.88 o 
  10   1   4      215.24      209.01     32.67 o 
  11   1   4        3.31        1.31     37.24 o 
 -14   2   4       32.86       64.22     97.63 o 
 -13   2   4       91.38      113.30     53.91 o 
 -12   2   4       21.77       38.81     57.93 o 
 -11   2   4      120.15      154.86     51.46 o 
 -10   2   4       25.28       28.49     36.06 o 
  -9   2   4     3586.02     3605.90     75.35 o 
  -8   2   4     3340.70     3288.44     32.37 o 
  -7   2   4     1487.23     1531.77     27.04 o 
  -6   2   4     1361.06     1359.62     25.13 o 
  -5   2   4     3241.49     3063.81     59.31 o 
  -4   2   4     4585.69     4556.55     51.35 o 
  -3   2   4     5083.35     5138.77     44.43 o 
  -2   2   4     4233.81     3977.41     36.33 o 
  -1   2   4      807.72      657.62     13.30 o 
   0   2   4     2840.27     2619.34     14.92 o 
   1   2   4     2565.70     2333.01     47.10 o 
   2   2   4    12128.23    12151.69     99.69 o 
   3   2   4      805.02      829.06     13.46 o 
   4   2   4     3757.69     3746.96     63.82 o 
   5   2   4      188.12      167.60     14.33 o 
   6   2   4     1987.22     2175.89     63.88 o 
   7   2   4      219.40      229.23     20.43 o 
   8   2   4      254.73      287.14     25.22 o 
   9   2   4      210.96      187.05     27.19 o 
  10   2   4      171.93      206.77     32.35 o 
  11   2   4       11.75       16.89     52.11 o 
 -14   3   4      172.24      203.05     61.88 o 
 -13   3   4       68.22      109.73     65.44 o 
 -12   3   4      370.34      479.82     62.39 o 
 -11   3   4       29.74       24.33     52.13 o 
 -10   3   4      288.51      380.99     40.36 o 
  -9   3   4      566.84      563.08     34.04 o 
  -8   3   4      121.31      106.46     24.53 o 
  -7   3   4       16.92       27.50     17.03 o 
  -6   3   4      879.69      809.04     19.05 o 
  -5   3   4     1712.56     1777.27     18.77 o 
  -4   3   4       19.02        8.33     12.15 o 
  -3   3   4     2967.62     2835.12     40.34 o 
  -2   3   4     3624.22     3480.05     29.28 o 
  -1   3   4     6533.46     6587.27     74.44 o 
   0   3   4      850.12      727.96     18.28 o 
   1   3   4      321.43      338.48     23.54 o 
   2   3   4     7134.89     7086.69     39.73 o 
   3   3   4     2862.21     2836.89     30.50 o 
   4   3   4      607.64      574.72     24.50 o 
   5   3   4      519.78      527.03     15.98 o 
   6   3   4        9.60        2.74     16.06 o 
   7   3   4      637.05      672.92     28.54 o 
   8   3   4        3.63       10.13     24.15 o 
   9   3   4     1318.33     1366.19     31.11 o 
  10   3   4       59.43       36.38     29.51 o 
  11   3   4      530.13      611.29     51.80 o 
 -14   4   4        0.58      -25.93     93.57 o 
 -13   4   4       10.25       -4.07     65.29 o 
 -12   4   4       12.19       24.55     50.93 o 
 -11   4   4       70.23      160.26    103.92 o 
 -10   4   4      157.28      196.42     39.79 o 
  -9   4   4      217.59      193.07     35.53 o 
  -8   4   4     1989.50     1969.32     32.26 o 
  -7   4   4     2639.42     2551.00     51.78 o 
  -6   4   4      412.26      381.13     19.56 o 
  -5   4   4     2219.90     2035.96     31.96 o 
  -4   4   4     2477.45     2311.34     19.17 o 
  -3   4   4     3029.14     3026.21     24.94 o 
  -2   4   4     3190.95     3381.84     29.37 o 
  -1   4   4      989.33      968.45     24.85 o 
   0   4   4     4489.29     4418.97     63.84 o 
   1   4   4      943.46      984.02     21.68 o 
   2   4   4      906.53      855.83     27.23 o 
   3   4   4        5.21        0.08     11.31 o 
   4   4   4     1096.66     1068.76     30.32 o 
   5   4   4      101.25       84.05     20.28 o 
   6   4   4      902.33      845.75     16.07 o 
   7   4   4      299.19      300.89     19.44 o 
   8   4   4      560.42      621.55     24.34 o 
   9   4   4       78.21       42.56     26.63 o 
  10   4   4      480.69      524.88     31.62 o 
  11   4   4       51.16       29.34     42.80 o 
 -14   5   4       13.53       92.95     62.78 o 
 -13   5   4       75.96       11.53     58.20 o 
 -12   5   4      357.83      347.15     54.92 o 
 -11   5   4      243.34      215.75     54.10 o 
 -10   5   4      268.17      296.17     37.35 o 
  -9   5   4      248.22      260.57     34.66 o 
  -8   5   4      998.24     1014.82     30.30 o 
  -7   5   4      195.71      202.08     20.27 o 
  -6   5   4     1652.76     1607.19     35.38 o 
  -5   5   4      255.07      218.82     18.23 o 
  -4   5   4     3457.06     3697.29     22.91 o 
  -3   5   4     8708.76     9315.37     85.62 o 
  -2   5   4      280.92      224.43     21.73 o 
  -1   5   4     1067.76     1063.07     21.78 o 
   0   5   4       33.20       33.23      9.53 o 
   1   5   4    10343.28    10259.45    137.78 o 
   2   5   4      308.42      287.34     10.49 o 
   3   5   4     2687.09     2556.86     36.25 o 
   4   5   4        4.31       11.01     13.13 o 
   5   5   4     3924.45     3892.74     86.74 o 
   6   5   4      297.17      236.60     21.46 o 
   7   5   4      732.67      775.56     20.67 o 
   8   5   4       89.02       78.52     18.61 o 
   9   5   4       67.69       74.34     25.87 o 
  10   5   4        0.15       -3.92     50.81 o 
  11   5   4      207.97      253.43     44.02 o 
 -14   6   4        3.21       38.04     59.19 o 
 -13   6   4      192.35      260.25     63.75 o 
 -12   6   4       84.37       98.01     56.24 o 
 -11   6   4      931.85     1024.13     60.11 o 
 -10   6   4       41.10       62.59     54.61 o 
  -9   6   4      655.96      718.34     37.52 o 
  -8   6   4      214.79      251.35     26.53 o 
  -7   6   4       53.81       45.28     23.18 o 
  -6   6   4      552.24      505.22     22.31 o 
  -5   6   4     1825.34     2052.18     31.92 o 
  -4   6   4     1165.41     1148.51     16.29 o 
  -3   6   4      182.76      230.33     13.96 o 
  -2   6   4     1580.54     1477.83     29.64 o 
  -1   6   4     6459.97     6738.85     72.26 o 
   0   6   4     2064.63     1937.71     34.28 o 
   1   6   4     2250.50     2291.12     34.65 o 
   2   6   4     3882.26     3985.16     38.02 o 
   3   6   4     1288.86     1248.31     18.15 o 
   4   6   4       24.96       11.88     13.36 o 
   5   6   4      421.27      415.27     18.37 o 
   6   6   4      135.04      132.80     20.42 o 
   7   6   4      163.68      156.24     13.33 o 
   8   6   4      224.78      240.40     17.80 o 
   9   6   4       82.32       85.43     25.30 o 
  10   6   4       91.06      139.67     43.05 o 
  11   6   4        0.12       31.06     44.92 o 
 -14   7   4       14.54       91.75     69.53 o 
 -13   7   4        1.27       21.54     65.01 o 
 -12   7   4      107.66       76.11     72.07 o 
 -11   7   4     1075.20      968.57     58.57 o 
 -10   7   4       92.38      139.56     48.21 o 
  -9   7   4      347.42      360.24     39.40 o 
  -8   7   4      269.23      296.99     29.18 o 
  -7   7   4     2500.29     2610.41     47.70 o 
  -6   7   4     3209.47     3472.82     86.27 o 
  -5   7   4     2688.64     2624.40     32.39 o 
  -4   7   4      124.82      105.55     12.34 o 
  -3   7   4      135.60      159.34     13.01 o 
  -2   7   4       94.58      133.05     17.75 o 
  -1   7   4      822.01      808.94     21.34 o 
   0   7   4      386.44      433.98     11.68 o 
   1   7   4     3687.44     3803.51     34.49 o 
   2   7   4       68.35       50.66     11.49 o 
   3   7   4      107.17      123.46     14.88 o 
   4   7   4     1272.49     1249.81     34.19 o 
   5   7   4     1633.71     1619.95     35.27 o 
   6   7   4      134.28      129.25     19.86 o 
   7   7   4      564.81      511.89     46.83 o 
   8   7   4       73.58       63.87     15.17 o 
   9   7   4        7.40       20.70     44.47 o 
  10   7   4       16.14        2.33     41.37 o 
  11   7   4        2.04       18.39     45.29 o 
 -13   8   4       77.43      156.23     65.08 o 
 -12   8   4       20.96       31.82     91.82 o 
 -11   8   4      191.38      145.16     53.77 o 
 -10   8   4      793.33      676.23     51.24 o 
  -9   8   4      426.93      448.74     49.48 o 
  -8   8   4       80.40       73.73     29.12 o 
  -7   8   4      471.14      483.16     27.15 o 
  -6   8   4     1350.42     1333.24     41.94 o 
  -5   8   4        9.56        2.64     14.29 o 
  -4   8   4     1753.00     1882.50     30.95 o 
  -3   8   4     1027.98     1067.81     17.94 o 
  -2   8   4      150.04      128.33     13.43 o 
  -1   8   4     1371.10     1365.84     16.70 o 
   0   8   4     1734.47     1751.04     23.51 o 
   1   8   4      135.56      121.25      6.68 o 
   2   8   4     1006.55      964.97     27.53 o 
   3   8   4     1434.15     1407.47     35.09 o 
   4   8   4      408.27      435.71     17.39 o 
   5   8   4        2.21       -3.28     14.89 o 
   6   8   4      927.94      986.88     23.29 o 
   7   8   4        9.58        3.46     25.94 o 
   8   8   4      181.40      197.00     16.82 o 
   9   8   4       65.93       97.19     44.83 o 
  10   8   4       13.25        9.08     47.39 o 
 -13   9   4       76.61      110.77     55.20 o 
 -12   9   4       40.55       51.95     56.49 o 
 -11   9   4       82.13       23.89     50.95 o 
 -10   9   4      455.51      524.90     52.27 o 
  -9   9   4      416.47      370.65     44.57 o 
  -8   9   4       24.08       -2.01     31.57 o 
  -7   9   4        3.26        4.61     25.23 o 
  -6   9   4        1.59       13.97     21.15 o 
  -5   9   4      979.79      957.10     22.13 o 
  -4   9   4      231.76      242.07     15.62 o 
  -3   9   4     1849.24     1824.37     23.11 o 
  -2   9   4      229.39      227.98     13.08 o 
  -1   9   4     3462.69     3299.88     30.35 o 
   0   9   4     2523.56     2470.21     21.17 o 
   1   9   4       24.58       31.65      7.59 o 
   2   9   4      510.15      533.84     19.81 o 
   3   9   4       47.33       43.07     11.59 o 
   4   9   4       30.61       26.51     16.29 o 
   5   9   4       99.57       82.84     15.29 o 
   6   9   4        5.70       12.81     18.89 o 
   7   9   4      374.67      424.36     27.44 o 
   8   9   4      640.21      589.03     42.64 o 
   9   9   4       61.27       46.54     44.02 o 
  10   9   4        0.21        0.65     70.05 o 
 -13  10   4        2.11       13.38     63.08 o 
 -12  10   4       37.87       51.98     61.55 o 
 -11  10   4       78.26       44.34     54.76 o 
 -10  10   4        4.79       45.15     66.34 o 
  -9  10   4       58.75       42.49     44.32 o 
  -8  10   4      678.94      597.95     48.21 o 
  -7  10   4      122.06      125.61     30.36 o 
  -6  10   4      180.72      159.77     18.32 o 
  -5  10   4     1401.70     1382.11     23.72 o 
  -4  10   4       27.93       43.60     15.01 o 
  -3  10   4      448.22      387.14     14.75 o 
  -2  10   4      270.12      293.86     14.31 o 
  -1  10   4      441.54      433.93     12.77 o 
   0  10   4      399.86      366.88     15.69 o 
   1  10   4      113.94       94.30      6.84 o 
   2  10   4      724.52      666.85     23.83 o 
   3  10   4      489.24      460.50     15.19 o 
   4  10   4     1093.00     1136.57     24.08 o 
   5  10   4        0.16        1.77     20.21 o 
   6  10   4       63.16      109.74     18.74 o 
   7  10   4      324.09      317.34     25.20 o 
   8  10   4        2.02      -13.95     38.58 o 
   9  10   4      409.92      404.02     44.04 o 
  10  10   4      330.05      267.09     70.76 o 
 -13  11   4        8.52        1.48     62.76 o 
 -12  11   4       16.66       10.38     57.68 o 
 -11  11   4       19.54        6.81     51.74 o 
 -10  11   4        5.27       12.59     54.88 o 
  -9  11   4      374.78      320.27     73.90 o 
  -8  11   4       18.01       33.95     48.53 o 
  -7  11   4       69.13       44.86     30.67 o 
  -6  11   4       11.67       15.29     21.04 o 
  -5  11   4       36.68       23.57     18.67 o 
  -4  11   4      494.28      502.21     19.44 o 
  -3  11   4     1093.89     1062.82     19.68 o 
  -2  11   4       14.20        7.40     15.14 o 
  -1  11   4      701.06      678.68     13.77 o 
   0  11   4      489.03      495.32     23.59 o 
   1  11   4      255.78      262.92      9.37 o 
   2  11   4      635.23      628.04     23.69 o 
   3  11   4       97.01      107.45     10.24 o 
   4  11   4      456.29      411.39     17.09 o 
   5  11   4      105.48      131.11     18.65 o 
   6  11   4      170.70      150.14     17.04 o 
   7  11   4        1.23        3.08     33.08 o 
   8  11   4       15.66        4.49     38.25 o 
   9  11   4      297.06      185.41     81.90 o 
  10  11   4      143.83       82.20     72.65 o 
 -12  12   4        0.02       29.49     65.95 o 
 -11  12   4       29.78       33.59     52.23 o 
 -10  12   4      160.46      143.73     52.84 o 
  -9  12   4        1.13       -7.37     45.49 o 
  -8  12   4       62.32       44.49     41.35 o 
  -7  12   4      105.30       98.16     32.38 o 
  -6  12   4        4.80       -6.04     26.42 o 
  -5  12   4       26.77       39.70     21.21 o 
  -4  12   4       26.15       36.32     18.62 o 
  -3  12   4        0.87        0.44     16.57 o 
  -2  12   4     1085.77     1041.75     17.97 o 
  -1  12   4        0.16       -2.11     11.68 o 
   0  12   4      316.58      307.37     14.58 o 
   1  12   4       29.40       27.94     15.23 o 
   2  12   4       76.71       63.39     14.86 o 
   3  12   4       66.26       31.36     19.87 o 
   4  12   4      246.10      234.91     13.51 o 
   5  12   4       98.30       96.77     12.01 o 
   6  12   4        0.88       19.01     31.54 o 
   7  12   4       24.94       16.90     48.52 o 
   8  12   4      137.91      172.13     57.31 o 
   9  12   4      119.97       96.28     63.23 o 
 -12  13   4        2.41       13.85     61.90 o 
 -11  13   4       11.16       25.37     57.46 o 
 -10  13   4       60.42       49.00     54.23 o 
  -9  13   4      197.00      209.72     42.29 o 
  -8  13   4      268.75      252.83     30.75 o 
  -7  13   4      322.47      268.50     29.69 o 
  -6  13   4       61.96       77.34     28.62 o 
  -5  13   4       60.14       61.64     26.60 o 
  -4  13   4      635.53      623.84     24.84 o 
  -3  13   4      256.34      272.47     22.99 o 
  -2  13   4     1175.17     1176.27     24.53 o 
  -1  13   4      774.22      817.77     19.19 o 
   0  13   4      368.42      398.78     16.37 o 
   1  13   4      412.46      407.23     17.84 o 
   2  13   4      373.20      366.71     17.95 o 
   3  13   4     1135.83     1122.09     35.65 o 
   4  13   4      134.59      123.80     15.16 o 
   5  13   4      581.02      628.59     17.19 o 
   6  13   4        1.90       27.59     26.68 o 
   7  13   4      100.51      126.98     52.90 o 
   8  13   4        4.06       37.72     61.42 o 
 -11  14   4        0.21       -4.06     78.40 o 
 -10  14   4        4.80       -4.92     52.63 o 
  -9  14   4        0.05        4.72     52.62 o 
  -8  14   4       13.04        3.15     40.23 o 
  -7  14   4       26.80       40.14     32.19 o 
  -6  14   4      489.07      460.28     26.57 o 
  -5  14   4     1043.58      966.69     44.60 o 
  -4  14   4      108.07      102.39     21.88 o 
  -3  14   4      555.11      548.15     22.07 o 
  -2  14   4     1065.45     1047.14     25.30 o 
  -1  14   4       14.31       19.49     16.77 o 
   0  14   4       89.37      113.64     17.00 o 
   1  14   4      191.24      208.04     18.42 o 
   2  14   4       54.82       40.63     20.56 o 
   3  14   4      112.02      130.17     20.95 o 
   4  14   4        4.72        0.07     19.11 o 
   5  14   4      112.21       72.67     31.48 o 
   6  14   4       62.66       66.24     28.98 o 
   7  14   4       54.98       64.82     55.11 o 
   8  14   4        9.81       70.82     60.12 o 
 -11  15   4        0.80       53.09     62.07 o 
 -10  15   4        0.82       -0.20     60.57 o 
  -9  15   4        6.74        1.46     38.91 o 
  -8  15   4       44.08       54.57     33.30 o 
  -7  15   4        7.61       10.31     31.49 o 
  -6  15   4      351.62      338.93     27.10 o 
  -5  15   4      527.91      503.08     23.20 o 
  -4  15   4      189.21      184.80     21.09 o 
  -3  15   4       10.89       24.52     17.87 o 
  -2  15   4      334.63      310.31     14.88 o 
  -1  15   4      383.44      381.76     22.36 o 
   0  15   4       46.66       23.33     19.28 o 
   1  15   4      177.19      238.65     20.55 o 
   2  15   4      259.26      239.13     22.40 o 
   3  15   4        1.15        4.57     23.00 o 
   4  15   4       83.22       73.09     42.44 o 
   5  15   4       12.55       12.27     33.42 o 
   6  15   4      171.46      162.17     31.76 o 
   7  15   4       40.22       45.92     56.81 o 
   8  15   4       94.94      101.51     62.89 o 
 -10  16   4        4.18       18.50     39.94 o 
  -9  16   4       38.98       52.02     36.18 o 
  -8  16   4        0.85       14.61     39.52 o 
  -7  16   4        0.37        0.28     33.68 o 
  -6  16   4       10.85       -5.59     23.25 o 
  -5  16   4      418.03      404.14     23.45 o 
  -4  16   4        1.77        1.94     19.98 o 
  -3  16   4      105.70       74.63     18.07 o 
  -2  16   4       15.19       33.07     11.95 o 
  -1  16   4       74.58       93.03     22.00 o 
   0  16   4       24.68       10.33     21.89 o 
   1  16   4      623.93      623.71     38.57 o 
   2  16   4        2.91       34.11     21.40 o 
   3  16   4      774.16      747.58     40.04 o 
   4  16   4       55.07       44.92     44.32 o 
   5  16   4        4.85       -0.70     41.72 o 
   6  16   4       94.92      119.53     32.40 o 
   7  16   4       14.01       25.57     59.08 o 
 -10  17   4       77.30       66.19     40.40 o 
  -9  17   4       60.47       86.79     38.50 o 
  -8  17   4       11.90       31.87     36.77 o 
  -7  17   4        3.68        1.12     29.02 o 
  -6  17   4       43.86       40.45     28.04 o 
  -5  17   4      165.05      133.90     22.73 o 
  -4  17   4      155.24      154.55     21.28 o 
  -3  17   4        7.07        4.89     18.01 o 
  -2  17   4       39.13       49.87      9.92 o 
  -1  17   4        2.70       18.90     23.19 o 
   0  17   4       35.59       51.55     27.70 o 
   1  17   4        2.06       12.86     25.15 o 
   2  17   4      202.77      206.95     37.63 o 
   3  17   4      172.56      137.34     39.29 o 
   4  17   4        7.63        1.93     39.56 o 
   5  17   4       23.88       21.99     37.18 o 
   6  17   4       15.32       -4.63     43.91 o 
   7  17   4       14.46      -12.69     62.17 o 
  -9  18   4       34.93       31.52     40.80 o 
  -8  18   4        3.53        2.72     45.22 o 
  -7  18   4        2.23        9.67     28.47 o 
  -6  18   4       45.38       48.72     29.24 o 
  -5  18   4       32.91       41.97     28.36 o 
  -4  18   4        7.20        8.02     29.66 o 
  -3  18   4      327.46      370.13     27.66 o 
  -2  18   4        0.67       -0.09     25.48 o 
  -1  18   4       25.12       22.39     24.62 o 
   0  18   4       29.59       30.56     36.35 o 
   1  18   4      134.39      140.88     38.82 o 
   2  18   4        0.49       15.58     62.68 o 
   3  18   4       27.17       32.83     40.91 o 
   4  18   4        1.76       39.34     49.64 o 
   5  18   4      195.86      199.74     36.42 o 
   6  18   4      160.12      103.05     47.27 o 
  -8  19   4        0.70       -4.23     29.92 o 
  -7  19   4        8.47        9.17     36.82 o 
  -6  19   4       14.50       12.27     30.76 o 
  -5  19   4       94.82       74.13     29.71 o 
  -4  19   4       66.88       70.25     27.55 o 
  -3  19   4       74.57       78.67     27.87 o 
  -2  19   4      112.00      109.84     26.86 o 
  -1  19   4      184.22      206.63     26.26 o 
   0  19   4      134.65      176.93     27.36 o 
   1  19   4       30.76       54.30     40.81 o 
   2  19   4      207.12      182.78     41.26 o 
   3  19   4        0.63      -15.07     49.81 o 
   4  19   4       85.13       35.55     41.51 o 
   5  19   4       26.68       26.54     37.62 o 
  -7  20   4      108.81      120.25     35.56 o 
  -6  20   4      115.14      104.96     31.48 o 
  -5  20   4      263.10      300.09     31.80 o 
  -4  20   4        2.17        5.06     32.81 o 
  -3  20   4      214.17      219.58     29.10 o 
  -2  20   4       15.60       23.35     27.78 o 
  -1  20   4      143.98      126.45     27.48 o 
   0  20   4      168.88      171.55     29.08 o 
   1  20   4        5.19       14.43     46.70 o 
   2  20   4       21.65       25.75     39.99 o 
   3  20   4       23.06       36.83     41.58 o 
   4  20   4       27.12       46.41     46.29 o 
  -6  21   4       95.72       83.17     33.12 o 
  -5  21   4       20.52        5.67     31.69 o 
  -4  21   4      145.69      150.18     31.37 o 
  -3  21   4       28.15       46.41     35.61 o 
  -2  21   4      103.00      107.57     29.97 o 
  -1  21   4       11.01       19.06     43.96 o 
   0  21   4      110.89      120.23     42.77 o 
   1  21   4       69.50      123.53     45.13 o 
   2  21   4        2.23       -1.71     45.41 o 
   3  21   4       46.06       46.71     45.50 o 
  -3  22   4       16.09        7.47     36.92 o 
  -2  22   4       67.83      102.31     38.30 o 
  -1  22   4       16.50       28.21     38.89 o 
   0  22   4       11.32       39.89     44.38 o 
 -14   1   5       14.17      -27.85     92.11 o 
 -13   1   5        1.26       25.27     66.69 o 
 -12   1   5       17.86       49.43     54.85 o 
 -11   1   5      245.97      222.78     41.84 o 
 -10   1   5     1806.01     1751.37     59.39 o 
  -9   1   5        9.56       12.36     25.45 o 
  -8   1   5     2787.42     2737.51     46.93 o 
  -7   1   5       72.01       64.03     15.52 o 
  -6   1   5      100.32       88.24     11.43 o 
  -5   1   5      175.69      159.65     19.99 o 
  -4   1   5        1.33        3.13     18.66 o 
  -3   1   5      719.75      767.04     18.99 o 
  -2   1   5      192.34      197.00      8.35 o 
  -1   1   5      113.07      133.07     11.25 o 
   0   1   5      189.29      178.97     10.10 o 
   1   1   5       19.09       -1.83     12.56 o 
   2   1   5      583.81      498.92     10.30 o 
   3   1   5       73.15       71.52      7.53 o 
   4   1   5      913.25      825.71     13.88 o 
   5   1   5      159.61      134.53     11.29 o 
   6   1   5      109.63      128.73     14.95 o 
   7   1   5      175.41      177.44     21.79 o 
   8   1   5        0.69       -3.45     23.55 o 
   9   1   5      170.01      198.37     28.75 o 
  10   1   5        0.92      -18.17     91.07 o 
 -14   2   5        7.89        4.82     66.89 o 
 -13   2   5        3.07      -13.13     90.01 o 
 -12   2   5       80.53       49.62     63.70 o 
 -11   2   5       12.15       50.63     47.02 o 
 -10   2   5      675.24      688.18     37.17 o 
  -9   2   5        5.69        1.98     37.21 o 
  -8   2   5      285.95      262.85     19.78 o 
  -7   2   5        8.24       15.58     13.71 o 
  -6   2   5       95.04       77.32      9.96 o 
  -5   2   5      275.29      248.45     21.28 o 
  -4   2   5      365.69      329.46     15.16 o 
  -3   2   5      324.37      328.42     14.28 o 
  -2   2   5     3204.93     3305.91     23.90 o 
  -1   2   5      446.26      422.96     12.11 o 
   0   2   5     1294.06     1213.49     13.93 o 
   1   2   5      238.74      231.03     10.41 o 
   2   2   5      187.81      163.55      8.33 o 
   3   2   5        8.08        8.12      9.96 o 
   4   2   5      129.42      115.80      6.84 o 
   5   2   5        0.24       -1.03      8.12 o 
   6   2   5        0.87       -0.49     11.96 o 
   7   2   5        9.95       -2.27     19.77 o 
   8   2   5       86.42       89.88     22.88 o 
   9   2   5        1.32       17.01     44.64 o 
  10   2   5      175.65      131.77     43.88 o 
 -14   3   5       29.78       20.48     88.31 o 
 -13   3   5        2.40        4.10     59.10 o 
 -12   3   5        0.82        5.31     54.25 o 
 -11   3   5       37.72       77.46     42.34 o 
 -10   3   5        8.25        3.35     34.72 o 
  -9   3   5       41.37       56.42     31.92 o 
  -8   3   5      996.17      949.69     29.26 o 
  -7   3   5      463.54      478.63     15.63 o 
  -6   3   5        3.84        9.86     16.56 o 
  -5   3   5      413.28      419.29     19.24 o 
  -4   3   5     1724.51     1864.68     20.38 o 
  -3   3   5      388.71      411.40     15.57 o 
  -2   3   5      333.73      348.45     13.90 o 
  -1   3   5      246.99      247.47     12.85 o 
   0   3   5      165.35      151.23     10.70 o 
   1   3   5     1168.35     1059.32     36.36 o 
   2   3   5     1331.80     1407.64     17.26 o 
   3   3   5     1368.50     1418.53     25.47 o 
   4   3   5      488.58      490.18     14.41 o 
   5   3   5        6.42       10.52     18.10 o 
   6   3   5      107.44       85.30      6.43 o 
   7   3   5       13.58        9.33     10.75 o 
   8   3   5       75.43       70.22     20.65 o 
   9   3   5        1.06       18.31     39.78 o 
  10   3   5        1.23      -25.93     81.38 o 
 -14   4   5       13.75       -7.95     60.40 o 
 -13   4   5        0.54        3.31     59.42 o 
 -12   4   5       21.43       27.81     56.22 o 
 -11   4   5       30.16       12.81     48.87 o 
 -10   4   5       16.73        8.19     36.30 o 
  -9   4   5      395.17      381.76     32.61 o 
  -8   4   5      415.52      394.22     27.91 o 
  -7   4   5      139.52      129.62     21.49 o 
  -6   4   5     2167.94     2162.68     27.20 o 
  -5   4   5      773.08      763.19     17.93 o 
  -4   4   5      144.55      133.10     15.37 o 
  -3   4   5       20.27       19.09     13.62 o 
  -2   4   5        4.43        3.81     11.47 o 
  -1   4   5       29.07       26.89      7.83 o 
   0   4   5      396.98      377.45     14.54 o 
   1   4   5      117.61      126.14     18.79 o 
   2   4   5      447.07      482.91     10.75 o 
   3   4   5        9.07       12.54     14.40 o 
   4   4   5      565.71      526.10     15.72 o 
   5   4   5      902.79      899.59     22.10 o 
   6   4   5     1324.60     1279.81     31.75 o 
   7   4   5       38.12       42.93     38.18 o 
   8   4   5       88.11       73.41     42.01 o 
   9   4   5       87.19       98.75     37.19 o 
  10   4   5       71.59       50.07     41.09 o 
 -14   5   5       28.81       36.77     69.91 o 
 -13   5   5       33.81       18.61     62.94 o 
 -12   5   5       28.01        6.73     62.30 o 
 -11   5   5      201.55      186.39     51.95 o 
 -10   5   5       90.50       81.32     37.05 o 
  -9   5   5      207.92      214.10     33.41 o 
  -8   5   5      268.81      279.00     28.57 o 
  -7   5   5        4.06        2.33     22.18 o 
  -6   5   5      174.31      139.45     17.51 o 
  -5   5   5      412.94      389.49     15.98 o 
  -4   5   5     2109.03     2134.88     27.26 o 
  -3   5   5     1566.22     1646.82     18.60 o 
  -2   5   5     1196.58     1236.79     29.09 o 
  -1   5   5      367.35      373.76     12.42 o 
   0   5   5      640.96      572.99     23.67 o 
   1   5   5      746.74      708.44     15.06 o 
   2   5   5        7.78       21.82     10.26 o 
   3   5   5      319.28      311.55     17.51 o 
   4   5   5     1267.81     1228.58     28.41 o 
   5   5   5       76.53       63.78     19.16 o 
   6   5   5       15.19       21.25     25.67 o 
   7   5   5       24.73        8.46     27.78 o 
   8   5   5      287.30      237.10     43.28 o 
   9   5   5       14.41        3.55     39.75 o 
  10   5   5      248.78      266.06     42.84 o 
 -13   6   5        4.97       -9.33     57.44 o 
 -12   6   5       60.42       69.62     58.86 o 
 -11   6   5        9.08      -22.99     69.54 o 
 -10   6   5       25.67       43.23     39.70 o 
  -9   6   5      129.49       92.47     34.71 o 
  -8   6   5      381.47      398.60     27.91 o 
  -7   6   5       43.45       26.37     24.00 o 
  -6   6   5     1365.37     1442.51     25.99 o 
  -5   6   5        3.45        5.41     17.74 o 
  -4   6   5      957.96     1016.00     20.25 o 
  -3   6   5        8.82        9.53     13.69 o 
  -2   6   5      570.80      566.13     15.84 o 
  -1   6   5     1084.63     1156.19     15.43 o 
   0   6   5      937.29      958.63     19.22 o 
   1   6   5      122.83      132.91     13.80 o 
   2   6   5      462.70      480.44     13.35 o 
   3   6   5      763.46      742.91     20.51 o 
   4   6   5      642.71      690.11     20.03 o 
   5   6   5      450.82      417.12     20.83 o 
   6   6   5      108.02      104.75     25.55 o 
   7   6   5      144.43      150.50     29.49 o 
   8   6   5       33.72       13.24     43.68 o 
   9   6   5      179.65      174.05     49.64 o 
  10   6   5        1.62       11.10     43.78 o 
 -13   7   5       89.62      154.17     62.95 o 
 -12   7   5        7.80       30.32     72.14 o 
 -11   7   5       25.76       33.54     58.24 o 
 -10   7   5      310.90      329.44     53.06 o 
  -9   7   5      757.59      737.28     37.84 o 
  -8   7   5      133.57      101.00     28.24 o 
  -7   7   5      746.97      726.63     26.83 o 
  -6   7   5      506.43      553.59     14.72 o 
  -5   7   5     1813.84     1884.11     23.16 o 
  -4   7   5       72.90       56.72     15.46 o 
  -3   7   5      318.71      283.05     20.24 o 
  -2   7   5        9.73       11.09     16.44 o 
  -1   7   5      288.19      293.05     13.14 o 
   0   7   5      206.04      213.97     10.07 o 
   1   7   5      437.43      432.72     14.59 o 
   2   7   5      688.57      663.44     15.09 o 
   3   7   5       55.67       59.51     18.52 o 
   4   7   5     2104.69     2131.06     27.11 o 
   5   7   5      330.02      326.52     18.22 o 
   6   7   5       52.97       35.11     24.41 o 
   7   7   5      126.71      101.72     27.98 o 
   8   7   5       66.22       49.30     42.84 o 
   9   7   5       29.74       11.63     48.44 o 
  10   7   5        6.61       35.75     45.19 o 
 -13   8   5       17.37       57.50     60.34 o 
 -12   8   5      274.46      263.67     62.45 o 
 -11   8   5      161.11      162.03     58.45 o 
 -10   8   5       96.76      105.90     51.36 o 
  -9   8   5       16.44       28.74     44.06 o 
  -8   8   5       74.07      121.83     29.09 o 
  -7   8   5      142.49      115.35     18.02 o 
  -6   8   5       35.56       46.53     14.62 o 
  -5   8   5      356.66      355.95     14.05 o 
  -4   8   5      286.11      300.55     21.91 o 
  -3   8   5     1710.36     1738.56     30.63 o 
  -2   8   5     2368.40     2435.46     33.53 o 
  -1   8   5      877.92      875.03     15.74 o 
   0   8   5     1879.48     1683.22     34.82 o 
   1   8   5       18.99       24.25     13.53 o 
   2   8   5     1389.88     1435.95     19.27 o 
   3   8   5      200.00      172.09     18.35 o 
   4   8   5      393.64      340.27     22.19 o 
   5   8   5       80.33       76.79     23.62 o 
   6   8   5        5.00        9.65     23.99 o 
   7   8   5       49.31       58.38     39.07 o 
   8   8   5       46.19       54.74     44.56 o 
   9   8   5       67.42       76.07     49.18 o 
 -13   9   5       31.38      102.95     77.83 o 
 -12   9   5        6.22      -19.00     76.98 o 
 -11   9   5       80.84       64.70     54.02 o 
 -10   9   5      132.93       90.81     51.65 o 
  -9   9   5      356.57      363.48     86.01 o 
  -8   9   5     1942.41     1840.01     75.97 o 
  -7   9   5     1081.21     1217.20     39.85 o 
  -6   9   5       78.31       51.72     16.25 o 
  -5   9   5      419.61      450.10     19.22 o 
  -4   9   5       20.37       12.09     25.02 o 
  -3   9   5     1050.67     1074.24     21.22 o 
  -2   9   5     1180.00     1227.24     34.75 o 
  -1   9   5     1408.19     1477.54     18.57 o 
   0   9   5       21.43       34.37     10.99 o 
   1   9   5        8.45        9.79     13.87 o 
   2   9   5     1895.95     1934.74     19.19 o 
   3   9   5     1135.35     1199.49     30.06 o 
   4   9   5     1942.04     1910.35     54.78 o 
   5   9   5      285.20      290.38     25.53 o 
   6   9   5      154.59      186.46     24.06 o 
   7   9   5      213.45      182.90     40.47 o 
   8   9   5      182.74      193.22     45.40 o 
   9   9   5       84.73       86.98     47.88 o 
 -12  10   5        1.64      -12.15     70.06 o 
 -11  10   5      165.76      159.68     54.74 o 
 -10  10   5      120.73      169.45     52.62 o 
  -9  10   5       26.29       22.32     45.63 o 
  -8  10   5      749.06      669.62     26.23 o 
  -7  10   5      240.47      272.65     24.27 o 
  -6  10   5      653.14      721.26     22.18 o 
  -5  10   5      221.15      229.62     21.56 o 
  -4  10   5      929.02      889.30     23.82 o 
  -3  10   5      162.27      183.99     19.55 o 
  -2  10   5      385.83      402.09     20.05 o 
  -1  10   5     1517.50     1529.01     16.33 o 
   0  10   5      287.91      287.03     12.93 o 
   1  10   5     1211.48     1232.42     22.26 o 
   2  10   5     1429.68     1314.37     25.06 o 
   3  10   5      568.48      588.19     22.28 o 
   4  10   5     1436.96     1378.23     29.70 o 
   5  10   5      467.41      467.94     27.45 o 
   6  10   5      218.02      180.59     35.09 o 
   7  10   5       63.16       64.98     39.11 o 
   8  10   5      184.14      138.47     41.16 o 
   9  10   5       41.81       98.71     68.80 o 
 -12  11   5       44.15      131.23     95.11 o 
 -11  11   5      283.49      271.82     60.17 o 
 -10  11   5      173.63      171.88     51.61 o 
  -9  11   5      451.65      507.25     54.23 o 
  -8  11   5       31.56       45.88     27.01 o 
  -7  11   5      170.87      215.21     29.23 o 
  -6  11   5      280.97      247.72     24.91 o 
  -5  11   5       30.48       39.54     23.55 o 
  -4  11   5     1914.08     1906.53     37.65 o 
  -3  11   5      351.79      372.60     21.85 o 
  -2  11   5     4216.66     4255.37     32.96 o 
  -1  11   5     1682.82     1797.79     16.97 o 
   0  11   5     1004.80      992.97     13.56 o 
   1  11   5     1079.99      970.79     29.58 o 
   2  11   5       97.73       90.67     13.55 o 
   3  11   5     1658.66     1499.07     70.66 o 
   4  11   5       10.74       10.83     23.93 o 
   5  11   5      137.57      106.96     24.56 o 
   6  11   5       38.63       25.08     33.52 o 
   7  11   5       26.34       16.83     52.20 o 
   8  11   5        2.55       -2.42     69.12 o 
 -12  12   5       10.34       45.83     60.89 o 
 -11  12   5       85.08       66.76     58.96 o 
 -10  12   5      220.40      242.53     57.61 o 
  -9  12   5      163.20      147.08     57.61 o 
  -8  12   5      199.13      240.91     54.72 o 
  -7  12   5      117.43      162.26     30.17 o 
  -6  12   5     1010.00     1068.74     28.88 o 
  -5  12   5      477.49      456.36     25.31 o 
  -4  12   5      628.03      669.34     22.63 o 
  -3  12   5      112.75      105.55     28.18 o 
  -2  12   5      568.83      595.04     24.21 o 
  -1  12   5       12.39       15.53     12.83 o 
   0  12   5        9.82       12.16      9.37 o 
   1  12   5      785.35      776.51     13.72 o 
   2  12   5       68.85       44.78     22.66 o 
   3  12   5      242.93      272.17     38.63 o 
   4  12   5      383.48      300.10     24.00 o 
   5  12   5      311.06      347.40     27.47 o 
   6  12   5      294.81      261.95     37.36 o 
   7  12   5      379.57      403.05     86.80 o 
   8  12   5       84.74       50.01     55.37 o 
 -11  13   5      168.01      277.11     63.33 o 
 -10  13   5      178.27      179.03     38.47 o 
  -9  13   5      174.65      214.75     33.42 o 
  -8  13   5        9.12        6.60     53.09 o 
  -7  13   5      494.20      574.09     51.11 o 
  -6  13   5      210.95      218.52     25.30 o 
  -5  13   5     1083.04     1153.01     26.27 o 
  -4  13   5        4.76        8.54     22.41 o 
  -3  13   5     1020.89      981.79     35.21 o 
  -2  13   5      209.22      240.03     22.59 o 
  -1  13   5      434.77      419.70     11.84 o 
   0  13   5     2385.31     2500.53     37.14 o 
   1  13   5      862.27      865.27     16.02 o 
   2  13   5      794.95      766.93     37.74 o 
   3  13   5        4.18      -14.39     38.94 o 
   4  13   5       96.75      139.59     42.24 o 
   5  13   5      231.08      274.82     43.94 o 
   6  13   5      229.65      276.22     40.97 o 
   7  13   5      137.98      123.45     55.43 o 
   8  13   5      109.20      108.02     63.34 o 
 -11  14   5        0.60       45.73     96.72 o 
 -10  14   5      139.98      184.96     38.65 o 
  -9  14   5       46.75       39.64     36.48 o 
  -8  14   5       51.63       78.23     34.81 o 
  -7  14   5        6.02        5.53     43.28 o 
  -6  14   5       65.25       77.39     34.83 o 
  -5  14   5      229.11      241.84     24.84 o 
  -4  14   5      240.32      250.42     25.63 o 
  -3  14   5     1146.83     1109.52     24.23 o 
  -2  14   5      105.50      128.79     17.10 o 
  -1  14   5      123.48      116.16     10.69 o 
   0  14   5      550.35      565.43     18.58 o 
   1  14   5      340.99      324.03     16.23 o 
   2  14   5      610.96      585.76     17.17 o 
   3  14   5      223.45      227.74     42.16 o 
   4  14   5       11.77       16.11     46.18 o 
   5  14   5       38.90       53.32     45.99 o 
   6  14   5       24.98       20.85     39.84 o 
   7  14   5      175.60      199.64     57.72 o 
 -10  15   5      198.60      202.10     63.27 o 
  -9  15   5       61.44       61.54     38.98 o 
  -8  15   5       61.92       39.06     37.15 o 
  -7  15   5      309.58      370.03     32.79 o 
  -6  15   5      221.18      198.99     26.78 o 
  -5  15   5      306.61      341.19     25.58 o 
  -4  15   5      579.60      563.08     26.66 o 
  -3  15   5        7.10        6.28     20.00 o 
  -2  15   5      464.13      418.09     27.22 o 
  -1  15   5      270.54      222.88     22.38 o 
   0  15   5       92.37      101.26     13.05 o 
   1  15   5       62.38       66.41     27.36 o 
   2  15   5      301.24      309.65     39.87 o 
   3  15   5       43.87       37.79     43.58 o 
   4  15   5      340.78      445.76     49.74 o 
   5  15   5       70.12       57.20     49.80 o 
   6  15   5      390.01      444.15     45.39 o 
   7  15   5       70.30       98.14     64.29 o 
 -10  16   5       38.38       70.41     57.10 o 
  -9  16   5       97.08      130.50     40.39 o 
  -8  16   5      116.89      166.71     37.94 o 
  -7  16   5       31.64       30.22     31.28 o 
  -6  16   5      202.97      254.12     27.20 o 
  -5  16   5      117.70      104.63     23.91 o 
  -4  16   5      929.58      963.67     29.53 o 
  -3  16   5      770.04      738.64     20.24 o 
  -2  16   5       98.63       73.86      8.26 o 
  -1  16   5      396.38      414.18     25.68 o 
   0  16   5      308.50      284.61     25.67 o 
   1  16   5      364.54      363.05     50.56 o 
   2  16   5      238.21      258.30     40.99 o 
   3  16   5      607.83      669.49     41.57 o 
   4  16   5       16.55       19.76     49.33 o 
   5  16   5      209.91      260.80     53.98 o 
   6  16   5        5.61       34.49     45.22 o 
  -9  17   5        7.49       42.72     60.11 o 
  -8  17   5       30.69       12.44     41.44 o 
  -7  17   5        1.69       13.51     33.88 o 
  -6  17   5       66.71       38.98     29.88 o 
  -5  17   5       13.79        2.57     31.77 o 
  -4  17   5       38.61       75.01     26.88 o 
  -3  17   5      476.34      482.51     28.68 o 
  -2  17   5      193.24      222.27     29.48 o 
  -1  17   5      250.40      262.46     27.47 o 
   0  17   5      345.04      370.79     41.48 o 
   1  17   5      222.89      214.70     40.64 o 
   2  17   5      168.13      156.02     41.04 o 
   3  17   5      129.88      156.65     41.23 o 
   4  17   5        5.39       -6.59     42.09 o 
   5  17   5        0.48       18.06     53.92 o 
  -8  18   5       66.10       62.77     39.09 o 
  -7  18   5      215.67      218.94     32.23 o 
  -6  18   5      106.45      161.39     29.15 o 
  -5  18   5      267.66      212.10     28.57 o 
  -4  18   5       75.49      102.37     29.56 o 
  -3  18   5      178.23      157.99     28.33 o 
  -2  18   5       80.90      124.64     39.11 o 
  -1  18   5      365.02      331.48     43.32 o 
   0  18   5        1.14       27.71     40.26 o 
   1  18   5       77.87       70.23     40.19 o 
   2  18   5       21.87       11.43     41.62 o 
   3  18   5       99.43      151.81     43.58 o 
   4  18   5       46.75       36.06     44.57 o 
  -7  19   5       34.04       36.37     37.38 o 
  -6  19   5      226.01      201.38     30.14 o 
  -5  19   5       61.09       72.63     29.23 o 
  -4  19   5       45.60       85.32     35.12 o 
  -3  19   5      283.01      277.55     36.19 o 
  -2  19   5      210.29      210.68     42.76 o 
  -1  19   5       17.62       29.61     41.74 o 
   0  19   5      150.92      153.55     40.34 o 
   1  19   5        6.87        6.86     52.89 o 
   2  19   5       61.74       48.28     41.79 o 
   3  19   5       22.72       41.68     55.05 o 
  -5  20   5       39.95       53.23     34.04 o 
  -4  20   5      137.58      108.89     36.55 o 
  -3  20   5       49.66       46.47     37.31 o 
  -2  20   5       34.95       49.61     49.45 o 
  -1  20   5      105.53      137.47     43.14 o 
   0  20   5       11.50       69.94     44.75 o 
   1  20   5       10.13       14.90     58.64 o 
   2  20   5       21.37       11.44     45.66 o 
  -3  21   5        0.44       20.27     38.82 o 
  -2  21   5        1.42       35.90     64.62 o 
  -1  21   5        8.83       15.91     46.50 o 
 -13   0   6      477.03      593.34     97.67 o 
 -12   0   6       15.31        8.27     74.73 o 
 -11   0   6      231.67      313.16     72.47 o 
 -10   0   6      478.53      479.73     39.23 o 
  -9   0   6     1567.37     1723.31     51.72 o 
  -8   0   6     4529.47     4451.31     40.81 o 
  -7   0   6       99.62      124.29     17.24 o 
  -6   0   6     1170.87     1229.96     93.07 o 
  -5   0   6      375.67      403.34     34.07 o 
  -4   0   6     1857.80     1977.12     37.34 o 
  -3   0   6     2584.05     2433.66    148.42 o 
  -2   0   6     1412.22     1349.16     32.90 o 
  -1   0   6     2272.94     2240.34     37.94 o 
   0   0   6     1665.96     1626.12     30.68 o 
   1   0   6     2152.75     2138.45     86.84 o 
   2   0   6       38.57       39.76     17.67 o 
   3   0   6       62.46       64.97     17.81 o 
   4   0   6      737.19      751.54     26.99 o 
   5   0   6       18.73       20.60     18.91 o 
   6   0   6      347.69      350.94     26.61 o 
   7   0   6        7.49       10.28     26.84 o 
   8   0   6       71.61      197.32     80.10 o 
   9   0   6      169.34      118.07     88.34 o 
 -13   1   6        4.15       40.40     82.79 o 
 -12   1   6      188.16      176.70     66.10 o 
 -11   1   6       49.99       51.80     59.79 o 
 -10   1   6       10.31       15.87     25.48 o 
  -9   1   6      160.38      156.32     22.51 o 
  -8   1   6       53.43       53.16     17.26 o 
  -7   1   6       54.78       47.57     20.20 o 
  -6   1   6     1878.56     1968.05     51.96 o 
  -5   1   6       50.78       52.87     21.89 o 
  -4   1   6      953.47      918.84     23.08 o 
  -3   1   6      102.41       81.50     13.40 o 
  -2   1   6     2323.97     2233.14     18.82 o 
  -1   1   6     1494.28     1494.84     17.10 o 
   0   1   6     1294.12     1294.00     20.64 o 
   1   1   6      552.56      520.36     17.35 o 
   2   1   6     1301.68     1302.62     18.44 o 
   3   1   6      777.36      744.34     14.99 o 
   4   1   6      260.50      244.80     12.54 o 
   5   1   6      875.65      892.33     14.86 o 
   6   1   6      337.34      309.62     14.79 o 
   7   1   6      155.61      175.51     28.04 o 
   8   1   6       72.74       77.59     42.66 o 
   9   1   6       13.32       28.45     60.94 o 
 -13   2   6       14.66       26.03     64.06 o 
 -12   2   6       18.27      -24.05     78.10 o 
 -11   2   6      307.45      301.71     56.38 o 
 -10   2   6      100.61       98.68     25.75 o 
  -9   2   6      160.33      193.14     21.51 o 
  -8   2   6        2.35       -3.75     15.07 o 
  -7   2   6     2607.30     2674.17     69.45 o 
  -6   2   6      564.58      554.15     26.19 o 
  -5   2   6      680.64      664.76     25.36 o 
  -4   2   6      212.43      194.81     15.87 o 
  -3   2   6     2825.73     2787.74     21.74 o 
  -2   2   6     1815.45     1856.24     17.74 o 
  -1   2   6     2103.05     2025.94     19.33 o 
   0   2   6      310.93      331.84     13.98 o 
   1   2   6      174.58      175.89     12.37 o 
   2   2   6      677.53      684.66     27.03 o 
   3   2   6     1021.69     1030.64     15.53 o 
   4   2   6     1373.12     1387.90     23.08 o 
   5   2   6      260.93      253.31     23.08 o 
   6   2   6      243.32      285.04     25.21 o 
   7   2   6      307.08      318.00     31.73 o 
   8   2   6      235.53      295.91     43.61 o 
   9   2   6        1.34       17.62     84.40 o 
 -13   3   6        8.03        5.07     65.58 o 
 -12   3   6      293.55      365.44     63.41 o 
 -11   3   6       35.78       31.97     54.10 o 
 -10   3   6      374.49      452.83     27.85 o 
  -9   3   6       29.05       43.08     20.40 o 
  -8   3   6      741.63      707.77     38.83 o 
  -7   3   6      554.21      533.21     26.88 o 
  -6   3   6      696.50      697.32     28.84 o 
  -5   3   6     1489.83     1491.58     35.29 o 
  -4   3   6     1184.30     1191.04     20.34 o 
  -3   3   6     1921.23     1993.48     51.36 o 
  -2   3   6       94.77       84.72     13.63 o 
  -1   3   6      325.54      293.60     13.75 o 
   0   3   6     1864.23     1792.51     19.37 o 
   1   3   6      351.35      339.04     14.05 o 
   2   3   6      264.16      243.10     11.08 o 
   3   3   6      436.55      410.19     16.81 o 
   4   3   6     1074.02     1065.18     17.89 o 
   5   3   6      349.90      313.49     25.08 o 
   6   3   6       77.29       80.92     24.91 o 
   7   3   6      208.42      230.96     40.87 o 
   8   3   6       12.10       13.14     33.97 o 
   9   3   6      326.85      412.29     50.10 o 
 -13   4   6       29.95       78.72     69.89 o 
 -12   4   6        9.90       40.88     55.95 o 
 -11   4   6      116.42      132.16     59.18 o 
 -10   4   6      267.69      229.92     38.57 o 
  -9   4   6     1420.68     1398.33     41.58 o 
  -8   4   6      241.28      212.45     22.66 o 
  -7   4   6     2841.24     3063.58     74.40 o 
  -6   4   6      174.02      129.24     25.78 o 
  -5   4   6     1708.74     1692.20     22.31 o 
  -4   4   6       66.89       57.45     16.00 o 
  -3   4   6      143.64      140.09     14.97 o 
  -2   4   6       20.69       16.42     11.86 o 
  -1   4   6      465.51      475.35     25.39 o 
   0   4   6      427.84      415.33     13.84 o 
   1   4   6      392.40      444.08     24.77 o 
   2   4   6     3737.71     3761.00     63.25 o 
   3   4   6        7.49        3.17     17.78 o 
   4   4   6       10.24       33.45     16.64 o 
   5   4   6      571.30      571.57     25.99 o 
   6   4   6       88.11       85.27     25.90 o 
   7   4   6      256.54      247.49     40.74 o 
   8   4   6       29.79       39.50     36.04 o 
   9   4   6       41.30       44.78     49.43 o 
 -13   5   6        8.05       39.48     60.68 o 
 -12   5   6      117.18      117.54     58.72 o 
 -11   5   6      140.42      133.20     51.99 o 
 -10   5   6      564.87      535.83     36.97 o 
  -9   5   6       83.82       82.35     20.21 o 
  -8   5   6      359.94      265.32     39.98 o 
  -7   5   6       30.03       30.58     24.31 o 
  -6   5   6     1292.72     1196.05     33.88 o 
  -5   5   6      239.33      256.09     22.23 o 
  -4   5   6      615.79      601.27     26.42 o 
  -3   5   6      183.67      179.73     16.14 o 
  -2   5   6     2180.38     2140.16     30.47 o 
  -1   5   6      319.99      297.68     12.64 o 
   0   5   6      679.59      624.30     22.77 o 
   1   5   6       41.06       50.58     15.15 o 
   2   5   6      619.36      539.05     13.04 o 
   3   5   6     1525.87     1560.55     24.93 o 
   4   5   6      707.96      719.18     20.82 o 
   5   5   6      487.16      484.92     26.20 o 
   6   5   6      132.95      113.77     27.13 o 
   7   5   6      345.71      398.07     41.67 o 
   8   5   6       13.68       21.60     53.04 o 
   9   5   6       43.62       87.03     51.13 o 
 -13   6   6      199.58      278.18     91.43 o 
 -12   6   6       34.85       -1.56     56.33 o 
 -11   6   6      186.72      312.28     59.17 o 
 -10   6   6        8.31       21.55     52.55 o 
  -9   6   6       31.50       66.44     34.76 o 
  -8   6   6        1.34        1.28      6.51 o 
  -7   6   6      274.32      240.00     25.69 o 
  -6   6   6      175.92      148.89     29.88 o 
  -5   6   6      213.44      204.80     20.61 o 
  -4   6   6     1345.87     1317.72     22.10 o 
  -3   6   6       95.57       93.16     13.52 o 
  -2   6   6      540.99      502.81     18.47 o 
  -1   6   6     1021.02      954.97     14.73 o 
   0   6   6     1036.10      963.58     37.98 o 
   1   6   6     2075.71     2214.42     22.49 o 
   2   6   6       63.41       60.28     12.50 o 
   3   6   6      296.96      277.83     21.21 o 
   4   6   6      285.64      328.07     20.27 o 
   5   6   6        2.52       23.77     25.49 o 
   6   6   6       22.93       46.55     35.13 o 
   7   6   6        2.74        9.44     41.89 o 
   8   6   6      197.47      247.78     46.86 o 
 -13   7   6       41.97       14.47     63.74 o 
 -12   7   6        2.31       17.71     59.16 o 
 -11   7   6       34.36      -16.55     54.68 o 
 -10   7   6       97.71      118.24     57.02 o 
  -9   7   6     1025.38      937.11     50.37 o 
  -8   7   6      316.96      308.84     31.81 o 
  -7   7   6       15.07        1.75     25.88 o 
  -6   7   6      498.53      508.77     27.72 o 
  -5   7   6       52.58       57.62     19.99 o 
  -4   7   6     2468.23     2550.09     26.22 o 
  -3   7   6      630.97      591.19     20.54 o 
  -2   7   6       22.71       43.70     19.37 o 
  -1   7   6      258.14      278.52     12.60 o 
   0   7   6       51.30       47.02      7.63 o 
   1   7   6     1512.68     1561.01     22.97 o 
   2   7   6       56.68       72.54     13.99 o 
   3   7   6     2147.81     2226.29     37.67 o 
   4   7   6        5.65       -4.41     20.16 o 
   5   7   6       78.73      131.90     21.56 o 
   6   7   6      191.78      188.44     36.69 o 
   7   7   6       77.89       81.90     42.18 o 
   8   7   6       35.50       55.67     47.83 o 
 -12   8   6        9.85       10.52     60.12 o 
 -11   8   6      113.13       91.32     57.42 o 
 -10   8   6        3.44        4.37     50.70 o 
  -9   8   6      373.60      309.47     30.72 o 
  -8   8   6      250.68      225.36     14.39 o 
  -7   8   6       28.83       18.47     27.40 o 
  -6   8   6       19.06       16.61     22.87 o 
  -5   8   6      310.49      300.38     21.62 o 
  -4   8   6       86.81       89.63     24.17 o 
  -3   8   6      164.19      176.16     23.20 o 
  -2   8   6      602.10      592.06     19.94 o 
  -1   8   6      122.52      114.14     12.74 o 
   0   8   6      570.01      528.32     34.81 o 
   1   8   6      387.64      399.71     16.93 o 
   2   8   6      760.26      749.78     16.69 o 
   3   8   6       11.93       18.09     19.55 o 
   4   8   6      633.89      648.23     27.93 o 
   5   8   6      114.87      120.82     24.88 o 
   6   8   6      119.35      122.78     37.39 o 
   7   8   6       39.55       25.92     40.94 o 
   8   8   6       50.21       71.10     47.50 o 
 -12   9   6       50.26       52.96     66.88 o 
 -11   9   6        2.83       17.92     60.41 o 
 -10   9   6        2.13       42.80     56.33 o 
  -9   9   6       19.90       12.20     22.55 o 
  -8   9   6       24.53       41.34     16.51 o 
  -7   9   6      115.19       80.89     17.89 o 
  -6   9   6      242.94      227.20     24.63 o 
  -5   9   6      545.31      560.72     30.56 o 
  -4   9   6        2.16       -2.82     22.09 o 
  -3   9   6     1256.36     1177.18     22.74 o 
  -2   9   6       42.12       58.56     21.43 o 
  -1   9   6      392.04      398.00     14.63 o 
   0   9   6       67.26       62.71      8.65 o 
   1   9   6      136.42      142.11     17.53 o 
   2   9   6      293.35      332.26     17.34 o 
   3   9   6      102.37       90.90     23.03 o 
   4   9   6       94.80       91.76     27.38 o 
   5   9   6       68.23       70.93     25.71 o 
   6   9   6        1.55      -12.59     35.93 o 
   7   9   6       22.31       15.87     41.96 o 
   8   9   6       22.40        0.63     92.58 o 
 -12  10   6       13.20       10.48     59.75 o 
 -11  10   6       14.99       39.41     55.27 o 
 -10  10   6      211.19      191.66     57.67 o 
  -9  10   6       86.81       90.64     24.82 o 
  -8  10   6        4.92       -0.77     20.07 o 
  -7  10   6     1222.86     1057.93     21.08 o 
  -6  10   6      399.63      378.46     32.98 o 
  -5  10   6       73.54       90.06     28.85 o 
  -4  10   6       36.23       30.49     22.89 o 
  -3  10   6      145.59      148.58     20.19 o 
  -2  10   6        2.35        5.76     19.26 o 
  -1  10   6      158.00      155.10     14.72 o 
   0  10   6      287.11      276.71     11.06 o 
   1  10   6      259.03      264.02     17.80 o 
   2  10   6      676.91      725.27     19.20 o 
   3  10   6      239.48      247.08     25.16 o 
   4  10   6      166.88      225.91     27.24 o 
   5  10   6       89.47       77.94     26.47 o 
   6  10   6      219.85      271.07     38.42 o 
   7  10   6       29.98       61.13     59.42 o 
 -11  11   6        5.22       20.56     59.64 o 
 -10  11   6      181.51      174.10     54.01 o 
  -9  11   6        7.20       19.69     53.65 o 
  -8  11   6      234.87      241.48     25.61 o 
  -7  11   6      460.12      410.27     24.13 o 
  -6  11   6       62.72       58.39     33.18 o 
  -5  11   6       49.81       28.82     31.16 o 
  -4  11   6       23.55       21.43     25.00 o 
  -3  11   6      309.67      306.55     26.71 o 
  -2  11   6        9.40       14.68     20.68 o 
  -1  11   6       66.59       44.58     13.35 o 
   0  11   6        8.05        8.63      8.75 o 
   1  11   6       74.14       55.20     15.90 o 
   2  11   6        0.07        2.03     16.21 o 
   3  11   6        1.83        3.29     23.16 o 
   4  11   6      130.85      149.77     26.69 o 
   5  11   6        3.45       40.91     34.99 o 
   6  11   6       46.44      183.78     73.21 o 
   7  11   6      126.22      121.40     61.95 o 
 -11  12   6       19.82        6.75     59.94 o 
 -10  12   6       10.40       22.98     61.72 o 
  -9  12   6        7.50      -13.17     91.66 o 
  -8  12   6       54.91       97.00     56.82 o 
  -7  12   6       24.39       43.75     25.38 o 
  -6  12   6       41.14       49.74     21.26 o 
  -5  12   6      186.49      154.69     28.49 o 
  -4  12   6      366.04      363.24     27.56 o 
  -3  12   6       68.77       54.95     28.12 o 
  -2  12   6      245.85      258.88     22.55 o 
  -1  12   6     1082.49     1115.75     16.78 o 
   0  12   6      138.73      120.43      9.62 o 
   1  12   6        0.93       -3.30     12.33 o 
   2  12   6        7.04        5.02     14.89 o 
   3  12   6        0.45       -8.22     19.86 o 
   4  12   6       49.64       36.71     40.99 o 
   5  12   6      142.32       92.71     36.39 o 
   6  12   6       72.58       82.73     51.70 o 
   7  12   6       54.56       44.02     61.40 o 
 -11  13   6       46.36       79.73     66.54 o 
 -10  13   6        2.52        9.82     57.25 o 
  -9  13   6       10.23        5.60     59.61 o 
  -8  13   6        4.99        6.88     51.45 o 
  -7  13   6       61.05      104.89     27.64 o 
  -6  13   6      158.19      155.43     25.14 o 
  -5  13   6       14.74       41.39     32.15 o 
  -4  13   6       37.76       22.50     27.14 o 
  -3  13   6       68.28       74.36     29.04 o 
  -2  13   6      408.50      376.89     18.83 o 
  -1  13   6      628.60      623.38     15.34 o 
   0  13   6      535.72      482.62     18.54 o 
   1  13   6       12.71       22.42      9.22 o 
   2  13   6        6.63       18.56     41.27 o 
   3  13   6      126.26      167.47     47.55 o 
   4  13   6      154.69      164.41     44.06 o 
   5  13   6      114.58      183.04     36.46 o 
   6  13   6       48.80       20.29     53.36 o 
 -10  14   6        4.50       56.15     64.16 o 
  -9  14   6       88.78       95.08    103.17 o 
  -8  14   6        0.20       29.45     58.54 o 
  -7  14   6       62.26       56.31     42.16 o 
  -6  14   6        0.22       17.71     25.63 o 
  -5  14   6        5.26        5.27     28.60 o 
  -4  14   6       72.53       79.87     31.23 o 
  -3  14   6       99.35       77.33     25.95 o 
  -2  14   6      113.35      109.17     16.68 o 
  -1  14   6       40.36       44.18     13.47 o 
   0  14   6        0.81      -10.26     19.90 o 
   1  14   6       16.19       19.10     37.02 o 
   2  14   6        4.66       13.18     36.71 o 
   3  14   6       20.12       15.06     47.42 o 
   4  14   6       56.62       66.79     50.56 o 
   5  14   6        9.24       88.63     39.64 o 
  -9  15   6       23.87       59.87     97.97 o 
  -8  15   6       21.94       28.18     59.51 o 
  -7  15   6       14.37       -3.50     35.19 o 
  -6  15   6      157.64      144.92     34.51 o 
  -5  15   6        4.44       -2.13     77.56 o 
  -4  15   6      152.73      147.46     38.01 o 
  -3  15   6      209.33      226.10     33.07 o 
  -2  15   6      153.05      124.46     17.48 o 
  -1  15   6        0.32        9.14     32.44 o 
   0  15   6       10.16       17.88     39.13 o 
   1  15   6      103.48      108.73     39.24 o 
   2  15   6       82.07       24.53     38.21 o 
   3  15   6        1.90       11.18     50.04 o 
   4  15   6      186.44      219.73     66.17 o 
   5  15   6      120.69      127.89     44.79 o 
  -9  16   6        4.34       -6.86     60.88 o 
  -8  16   6       15.94       56.18     56.19 o 
  -7  16   6        6.11       70.65     41.16 o 
  -6  16   6        6.12       27.58     47.19 o 
  -5  16   6      145.26      150.19     40.84 o 
  -4  16   6       54.23       43.61     35.16 o 
  -3  16   6       72.83       72.30     33.21 o 
  -2  16   6       10.28       34.69     35.78 o 
  -1  16   6      196.31      224.02     32.57 o 
   0  16   6       10.14        2.66     49.25 o 
   1  16   6       19.87       24.59     40.78 o 
   2  16   6       92.07       91.58     40.86 o 
   3  16   6       70.75       95.35     44.61 o 
   4  16   6      239.20      260.28     56.14 o 
  -8  17   6       47.43       42.88     46.27 o 
  -7  17   6        0.47      -12.94     50.28 o 
  -6  17   6       13.29       12.58     44.01 o 
  -5  17   6      356.94      323.25     37.95 o 
  -4  17   6      225.44      181.84     35.88 o 
  -3  17   6       47.54       63.33     34.84 o 
  -2  17   6      291.44      241.11     34.80 o 
  -1  17   6        0.40       -5.73     48.49 o 
   0  17   6       54.47       44.05     53.57 o 
   1  17   6        1.75       18.90     68.63 o 
   2  17   6       11.92       -0.53     44.87 o 
   3  17   6        0.59        6.07     53.94 o 
  -6  18   6        0.99       26.65     38.59 o 
  -5  18   6       16.95       12.09     38.49 o 
  -4  18   6       95.51       58.20     36.42 o 
  -3  18   6       26.68       29.43     36.22 o 
  -2  18   6       27.38       11.23     42.36 o 
  -1  18   6       73.14       78.67     40.00 o 
   0  18   6        0.15       26.35     53.54 o 
   1  18   6       17.63        8.42     44.35 o 
   2  18   6       17.22       -3.87     47.78 o 
  -5  19   6       46.64       29.75     40.96 o 
  -4  19   6       14.48       22.47     38.91 o 
  -3  19   6      109.96       98.24     37.79 o 
  -2  19   6       15.43      -14.84     46.00 o 
  -1  19   6        0.89       58.18     45.55 o 
   0  19   6       72.08       93.14     47.40 o 
 -13   1   7        8.75       26.39     64.81 o 
 -12   1   7        7.95      -16.23     93.36 o 
 -11   1   7        0.66       24.37     54.75 o 
 -10   1   7       64.84       43.83     54.65 o 
  -9   1   7     1078.71     1006.91     55.65 o 
  -8   1   7       77.32       50.68     43.23 o 
  -7   1   7      325.66      341.14     40.58 o 
  -6   1   7        0.76        1.61     34.74 o 
  -5   1   7       44.89       30.91     24.62 o 
  -4   1   7        0.01       -2.29     22.32 o 
  -3   1   7        9.97        2.58     14.45 o 
  -2   1   7       28.70       25.01     10.57 o 
  -1   1   7      291.75      260.65     15.69 o 
   0   1   7      139.62      111.26     19.69 o 
   1   1   7        8.92        3.68     14.91 o 
   2   1   7      228.46      212.82      9.93 o 
   3   1   7        0.23        3.91      8.38 o 
   4   1   7       12.73       21.91     25.57 o 
   5   1   7       11.21       11.58     28.01 o 
   6   1   7        0.15       -0.38     37.94 o 
   7   1   7       73.62       98.36     41.03 o 
 -13   2   7        3.62       39.61     70.21 o 
 -12   2   7        0.51       84.86     97.96 o 
 -11   2   7       21.08       46.08     55.00 o 
 -10   2   7        0.24       14.18     63.72 o 
  -9   2   7      278.48      371.61     48.92 o 
  -8   2   7     1416.71     1470.28     54.63 o 
  -7   2   7      123.95       88.40     39.15 o 
  -6   2   7       12.33      -13.27     34.93 o 
  -5   2   7       29.92       25.25     28.09 o 
  -4   2   7      132.15      138.89     16.47 o 
  -3   2   7       47.82       69.93     16.51 o 
  -2   2   7       15.08       13.73      9.28 o 
  -1   2   7        7.63        8.78     14.68 o 
   0   2   7      966.79      978.54     26.88 o 
   1   2   7       67.36       74.83     13.83 o 
   2   2   7        2.83       11.82      7.75 o 
   3   2   7       11.88        2.27     12.72 o 
   4   2   7       83.83       67.86     24.96 o 
   5   2   7      195.93      230.88     35.75 o 
   6   2   7       87.00      115.46     39.38 o 
   7   2   7       50.83       32.37     42.98 o 
 -12   3   7        0.14       -8.63    100.08 o 
 -11   3   7        6.81        8.16     82.03 o 
  -9   3   7       55.49       56.91     45.84 o 
  -8   3   7       12.87       18.31     40.79 o 
  -7   3   7       31.58        2.11     32.04 o 
  -6   3   7       30.71       12.00     28.75 o 
  -5   3   7      248.72      244.68     29.48 o 
  -4   3   7       73.92      101.47     18.25 o 
  -3   3   7       95.83       87.04     16.71 o 
  -2   3   7      510.39      546.12     16.00 o 
  -1   3   7       95.25       98.12     16.76 o 
   0   3   7      104.62       96.76     11.88 o 
   1   3   7      182.08      162.82     14.82 o 
   2   3   7       10.82        6.95      9.01 o 
   3   3   7       58.69       55.60     16.27 o 
   4   3   7        5.43       -9.08     31.67 o 
   5   3   7      119.85      120.75     36.42 o 
   6   3   7       18.63       27.27     38.07 o 
   7   3   7       22.75       21.99     42.41 o 
 -12   4   7        2.08       24.91     76.21 o 
 -11   4   7        0.77       -9.00     54.22 o 
 -10   4   7      160.57      131.78     51.19 o 
  -9   4   7       35.78       37.41     48.16 o 
  -8   4   7      135.57      123.71     36.55 o 
  -7   4   7        2.87       19.75     32.58 o 
  -6   4   7      288.89      277.27     31.29 o 
  -5   4   7        8.49        0.91     19.81 o 
  -4   4   7      562.09      621.27     21.03 o 
  -3   4   7        0.80       10.77     15.02 o 
  -2   4   7       58.24       75.57     12.29 o 
  -1   4   7       64.10       51.86     14.27 o 
   0   4   7       18.98       13.61     26.15 o 
   1   4   7       13.27       -4.17     17.95 o 
   2   4   7      265.19      234.93     24.97 o 
   3   4   7       52.19       42.52     17.89 o 
   4   4   7        4.08       -2.94     16.64 o 
   5   4   7       14.20       12.41     34.98 o 
   6   4   7      138.85      133.35     39.08 o 
   7   4   7        9.41        5.11     44.15 o 
 -12   5   7        2.76        1.68     67.00 o 
 -11   5   7      146.23      179.02     60.84 o 
 -10   5   7       88.20      118.51     56.27 o 
  -9   5   7       15.01       18.70     49.30 o 
  -8   5   7      353.88      327.40     38.89 o 
  -7   5   7       59.07       47.66     32.63 o 
  -6   5   7      257.10      255.94     31.67 o 
  -5   5   7       53.45       50.90     22.90 o 
  -4   5   7      113.97      139.08     20.94 o 
  -3   5   7      294.71      306.70     16.01 o 
  -2   5   7      534.86      521.72     17.93 o 
  -1   5   7     1610.33     1639.52     18.26 o 
   0   5   7      193.03      184.17     27.46 o 
   1   5   7      665.33      655.03     19.11 o 
   2   5   7       54.87       55.79      9.80 o 
   3   5   7      159.66      142.49     19.75 o 
   4   5   7      299.42      260.59     22.83 o 
   5   5   7      200.13      139.30     35.29 o 
   6   5   7       40.60       57.72     41.28 o 
   7   5   7        4.42       14.37     53.63 o 
 -12   6   7       26.21       59.94     64.40 o 
 -11   6   7        5.98      -13.42     76.37 o 
 -10   6   7       32.37       79.46     82.18 o 
  -9   6   7       31.76       44.01     49.63 o 
  -8   6   7      368.87      384.53     35.83 o 
  -7   6   7      206.55      204.73     34.29 o 
  -6   6   7      312.10      370.63     31.15 o 
  -5   6   7       42.13       25.86     22.82 o 
  -4   6   7      315.40      319.39     20.73 o 
  -3   6   7       17.46       12.69     11.66 o 
  -2   6   7      195.27      202.79     18.29 o 
  -1   6   7        1.84        6.06     12.56 o 
   0   6   7      305.59      306.91     19.18 o 
   1   6   7       13.93       29.22     16.08 o 
   2   6   7      744.87      757.08     33.46 o 
   3   6   7       59.30       42.40     21.98 o 
   4   6   7     1147.23     1109.47     28.01 o 
   5   6   7      292.77      267.45     36.66 o 
   6   6   7      239.81      299.26     41.52 o 
   7   6   7        9.65       23.38     53.16 o 
 -12   7   7       10.27       30.85     61.17 o 
 -11   7   7       78.89       59.49     73.90 o 
 -10   7   7        6.11        2.24     54.37 o 
  -9   7   7      119.23      124.69     52.68 o 
  -8   7   7       63.26       79.06     36.71 o 
  -7   7   7      769.78      849.72     37.96 o 
  -6   7   7        6.83       -4.68     24.70 o 
  -5   7   7      342.26      360.22     23.88 o 
  -4   7   7       21.44       24.58     15.98 o 
  -3   7   7      714.71      746.64     25.51 o 
  -2   7   7       61.39       62.32     19.00 o 
  -1   7   7       63.46       50.68     12.11 o 
   0   7   7      103.58       89.70     20.34 o 
   1   7   7      198.00      196.68     17.55 o 
   2   7   7        3.76       11.62     12.31 o 
   3   7   7      143.75      171.54     27.48 o 
   4   7   7        6.86      -10.39     24.24 o 
   5   7   7      198.31      198.72     36.63 o 
   6   7   7       17.02       35.78     47.16 o 
   7   7   7      135.11      141.58     46.56 o 
 -11   8   7        0.62       -0.96     63.51 o 
 -10   8   7       45.88       55.00     49.54 o 
  -9   8   7      107.69      121.86     50.33 o 
  -8   8   7       57.57       45.59     46.88 o 
  -7   8   7       42.58       48.55     32.45 o 
  -6   8   7      229.95      227.36     25.45 o 
  -5   8   7      159.69      154.37     21.11 o 
  -4   8   7      230.46      217.08     25.84 o 
  -3   8   7      225.82      267.58     24.54 o 
  -2   8   7     1654.15     1653.06     23.25 o 
  -1   8   7      565.79      564.17     14.01 o 
   0   8   7     1016.78     1117.04     22.80 o 
   1   8   7       95.93       77.09     18.70 o 
   2   8   7      144.22      130.21     24.14 o 
   3   8   7        2.93        7.71     27.05 o 
   4   8   7       72.20       74.10     25.60 o 
   5   8   7        7.76       12.18     35.75 o 
   6   8   7       19.46       29.90     39.92 o 
 -11   9   7       19.95       48.10     56.08 o 
 -10   9   7       16.78       -3.60     59.07 o 
  -9   9   7      364.81      374.11     57.54 o 
  -8   9   7       19.44       34.52     52.94 o 
  -7   9   7      372.10      407.19     34.34 o 
  -6   9   7      109.21      118.16     34.62 o 
  -5   9   7      554.64      638.23     33.77 o 
  -4   9   7       32.36       58.36     22.85 o 
  -3   9   7      244.75      246.80     25.36 o 
  -2   9   7      247.97      235.09     18.88 o 
  -1   9   7      112.66      119.64     12.72 o 
   0   9   7      508.03      515.89     19.52 o 
   1   9   7      198.43      211.62     19.33 o 
   2   9   7      157.74      174.59     24.35 o 
   3   9   7       40.63       39.96     27.90 o 
   4   9   7      102.20      108.57     26.69 o 
   5   9   7      204.28      213.19     36.40 o 
   6   9   7       87.95      151.70     58.12 o 
 -10  10   7        5.75       23.88     58.53 o 
  -9  10   7      116.81      100.54     55.58 o 
  -8  10   7       19.41       36.49     47.51 o 
  -7  10   7      111.82       74.11     50.30 o 
  -6  10   7      701.04      722.17     38.57 o 
  -5  10   7       23.34       24.01     28.57 o 
  -4  10   7      186.16      201.74     24.47 o 
  -3  10   7        6.50       21.86     23.49 o 
  -2  10   7      138.02      150.86     18.95 o 
  -1  10   7        4.26        1.45     12.67 o 
   0  10   7      441.14      439.54     19.64 o 
   1  10   7      214.50      206.78     23.76 o 
   2  10   7      138.82      137.09     27.96 o 
   3  10   7      127.38      148.97     28.41 o 
   4  10   7      127.11      148.41     40.98 o 
   5  10   7       46.02       26.69     53.39 o 
   6  10   7      235.96      191.56     59.48 o 
 -10  11   7       16.55        9.13     57.69 o 
  -9  11   7      137.48      104.17     53.58 o 
  -8  11   7        0.78      -25.28     74.07 o 
  -7  11   7       87.22      104.44     47.49 o 
  -6  11   7      199.35      192.49     37.88 o 
  -5  11   7      233.65      259.28     30.01 o 
  -4  11   7      206.10      228.13     25.00 o 
  -3  11   7      479.31      528.24     27.63 o 
  -2  11   7      190.44      197.27     19.36 o 
  -1  11   7      692.42      747.70     17.21 o 
   0  11   7      148.61      143.96     25.64 o 
   1  11   7      241.18      299.45     25.63 o 
   2  11   7       32.63       31.50     26.91 o 
   3  11   7       73.84       94.49     41.52 o 
   4  11   7       47.29       56.08     44.50 o 
   5  11   7       60.08       23.21     37.93 o 
 -10  12   7      129.07       92.77     64.68 o 
  -9  12   7       69.48       80.73     61.55 o 
  -8  12   7      539.86      503.12     88.50 o 
  -7  12   7       75.18       50.39     42.35 o 
  -6  12   7      447.76      528.08     35.16 o 
  -5  12   7        0.53       -6.71     30.35 o 
  -4  12   7      405.45      425.53     28.15 o 
  -3  12   7       78.35       85.17     26.46 o 
  -2  12   7       11.41        6.02     19.54 o 
  -1  12   7       15.36       22.49     24.27 o 
   0  12   7       74.68       71.72     23.54 o 
   1  12   7       18.20       16.86     37.14 o 
   2  12   7      104.60      164.35     46.01 o 
   3  12   7      337.98      378.68     49.67 o 
   4  12   7      229.98      222.23     46.32 o 
   5  12   7      145.35      185.98     41.34 o 
  -9  13   7      195.33      213.75     62.09 o 
  -8  13   7       58.92       84.33     52.95 o 
  -7  13   7      342.82      378.32     45.55 o 
  -6  13   7        4.69       13.59     41.87 o 
  -5  13   7      133.53      146.61     31.46 o 
  -4  13   7       27.09       24.13     35.55 o 
  -3  13   7       85.81       90.12     32.78 o 
  -2  13   7        6.72        7.48     20.15 o 
  -1  13   7      343.96      350.92     25.03 o 
   0  13   7       43.64       65.88     39.79 o 
   1  13   7      368.93      432.43     41.71 o 
   2  13   7      317.80      359.76     39.99 o 
   3  13   7      641.02      759.52     78.72 o 
   4  13   7      129.40      107.78     48.04 o 
  -8  14   7       69.58       27.57     58.28 o 
  -7  14   7       62.44       60.82     35.84 o 
  -6  14   7       14.55       13.15     35.54 o 
  -5  14   7       59.58       49.12     36.98 o 
  -4  14   7      329.46      370.63     37.33 o 
  -3  14   7      337.07      393.79     31.41 o 
  -2  14   7      606.22      644.00     42.81 o 
  -1  14   7      395.53      334.55     42.33 o 
   0  14   7      207.13      235.74     42.01 o 
   1  14   7        6.59       11.97     39.29 o 
   2  14   7      260.46      293.94     41.53 o 
   3  14   7        7.23      -15.98     49.59 o 
  -8  15   7       13.80       24.09     62.51 o 
  -7  15   7      126.16      135.60     36.65 o 
  -6  15   7        8.13       32.04     36.14 o 
  -5  15   7      261.77      311.06     41.01 o 
  -4  15   7        8.50       10.12     46.54 o 
  -3  15   7      433.74      420.43     32.78 o 
  -2  15   7      185.30      114.94     53.05 o 
  -1  15   7      154.31      137.73     43.05 o 
   0  15   7       35.16       27.07     41.35 o 
   1  15   7       42.46       42.40     42.18 o 
   2  15   7      227.41      266.91     43.18 o 
  -7  16   7        6.94      -11.85     44.51 o 
  -6  16   7       53.76       42.27     43.59 o 
  -5  16   7        1.97       17.45     54.35 o 
  -4  16   7      177.62      177.92     35.12 o 
  -3  16   7        2.65        9.23     40.50 o 
  -2  16   7      420.22      422.70     43.16 o 
  -1  16   7      192.87      190.70     45.04 o 
   0  16   7       17.29       25.52     44.58 o 
   1  16   7      137.61      179.76     45.94 o 
  -5  17   7       17.14       36.10     37.69 o 
  -4  17   7      100.11      144.41     44.38 o 
  -3  17   7        6.13       18.17     42.54 o 
  -2  17   7       10.39       23.25     44.56 o 
  -1  17   7      242.46      285.37     47.24 o 
   0  17   7        1.39       -5.85     55.32 o 
 -11   0   8      168.57      212.66     79.75 o 
 -10   0   8       33.93       34.63     70.57 o 
  -9   0   8        9.22       -2.47     71.97 o 
  -8   0   8      589.61      493.38     70.91 o 
  -7   0   8     3173.73     3030.77     80.95 o 
  -6   0   8      852.61      765.09     62.60 o 
  -5   0   8      333.07      305.16     51.08 o 
  -4   0   8      384.90      385.44     37.35 o 
  -3   0   8     1269.93     1314.25     52.19 o 
  -2   0   8      542.29      539.68     18.94 o 
  -1   0   8      680.87      838.23     38.36 o 
   0   0   8       92.35       95.67     31.65 o 
   1   0   8      177.96      188.54     28.34 o 
   2   0   8       24.13       51.92     31.10 o 
   3   0   8       60.07       73.32     36.24 o 
   4   0   8       98.52      113.86     40.52 o 
   5   0   8       21.42       -7.79     74.09 o 
   6   0   8       88.26       52.01     81.12 o 
 -11   1   8       45.19       27.57     56.54 o 
 -10   1   8      194.68      182.87     55.15 o 
  -9   1   8        0.08       12.14     46.94 o 
  -8   1   8       71.05       94.53     44.20 o 
  -7   1   8      340.49      380.65     46.94 o 
  -6   1   8      660.09      639.92     42.12 o 
  -5   1   8        3.22       33.91     35.25 o 
  -4   1   8      474.51      528.12     26.18 o 
  -3   1   8        0.97        3.08     13.98 o 
  -2   1   8       67.82       77.58     11.68 o 
  -1   1   8        6.44       15.60     23.46 o 
   0   1   8      503.77      564.15     47.03 o 
   1   1   8      254.92      268.88     24.14 o 
   2   1   8      178.57      190.26     16.23 o 
   3   1   8       26.15       40.74     25.21 o 
   4   1   8      373.23      395.87     42.11 o 
   5   1   8        9.25       17.06     52.40 o 
 -11   2   8      116.38      125.48     61.56 o 
 -10   2   8        0.08       28.81     57.07 o 
  -9   2   8      624.27      562.31     53.23 o 
  -8   2   8      261.25      228.12     49.00 o 
  -7   2   8        6.15        5.41     41.70 o 
  -6   2   8       41.60       31.97     39.75 o 
  -5   2   8      443.54      494.49     37.19 o 
  -4   2   8       29.71       24.11     16.17 o 
  -3   2   8      146.31      161.78     16.00 o 
  -2   2   8        9.36        8.07      9.64 o 
  -1   2   8      911.04     1012.98     38.94 o 
   0   2   8      289.24      273.12     17.85 o 
   1   2   8      636.19      649.11     23.73 o 
   2   2   8       40.02       33.78     16.23 o 
   3   2   8       90.53      112.51     32.25 o 
   4   2   8       20.94       32.14     35.66 o 
   5   2   8      167.87      182.28     39.74 o 
 -11   3   8       55.76       30.74     63.84 o 
 -10   3   8       63.89      113.97     54.44 o 
  -9   3   8        0.06       -5.12     53.09 o 
  -8   3   8       40.83       59.41     46.14 o 
  -7   3   8      240.21      168.89     44.89 o 
  -6   3   8       90.32       90.60     30.86 o 
  -5   3   8      284.49      286.55     26.55 o 
  -4   3   8      556.20      578.36     20.90 o 
  -3   3   8      366.70      385.76     18.61 o 
  -2   3   8     1348.79     1474.63     20.11 o 
  -1   3   8      124.86      113.56     11.25 o 
   0   3   8      632.85      675.14     32.88 o 
   1   3   8        2.64       10.18     22.47 o 
   2   3   8      784.98      817.39     25.05 o 
   3   3   8       18.71       41.03     32.51 o 
   4   3   8       34.67       45.74     36.28 o 
   5   3   8       31.45       55.65     40.35 o 
 -11   4   8      114.13      205.59     63.14 o 
 -10   4   8        8.02        3.48     50.94 o 
  -9   4   8      294.08      335.40     49.39 o 
  -8   4   8       43.60       33.86     47.22 o 
  -7   4   8       80.19       97.22     41.98 o 
  -6   4   8       11.90       19.64     31.92 o 
  -5   4   8      508.20      575.59     28.46 o 
  -4   4   8      117.09      152.22     18.96 o 
  -3   4   8      171.55      158.91     15.82 o 
  -2   4   8       89.55       74.69     12.35 o 
  -1   4   8       29.62       29.83     13.93 o 
   0   4   8      198.54      195.07     30.48 o 
   1   4   8      533.78      612.80     26.35 o 
   2   4   8      113.14      126.84     27.34 o 
   3   4   8      725.47      709.08     35.94 o 
   4   4   8      971.02      986.74     66.20 o 
   5   4   8        2.08        2.06     46.36 o 
 -11   5   8        5.89      -19.50     98.78 o 
 -10   5   8      102.62      142.56     56.89 o 
  -9   5   8       76.84       71.50     51.97 o 
  -8   5   8      206.16      195.66     49.80 o 
  -7   5   8       76.57      101.09     45.24 o 
  -6   5   8      171.78      194.14     41.10 o 
  -5   5   8        4.77       -6.03     26.33 o 
  -4   5   8      617.21      661.96     25.95 o 
  -3   5   8      158.84      130.72     13.54 o 
  -2   5   8      174.86      201.66     20.58 o 
  -1   5   8       87.54       86.66     16.78 o 
   0   5   8      280.45      328.31     39.17 o 
   1   5   8       14.62       23.17     28.87 o 
   2   5   8      124.31      168.63     29.47 o 
   3   5   8        8.29       27.22     34.17 o 
   4   5   8      217.50      216.53     37.16 o 
   5   5   8      129.80      153.40     39.74 o 
 -11   6   8       12.01       52.73     62.37 o 
 -10   6   8       17.93        2.71     56.95 o 
  -9   6   8       45.36       49.57     54.03 o 
  -8   6   8       41.60       43.52     45.77 o 
  -7   6   8      252.40      273.57     47.04 o 
  -6   6   8       35.56       44.85     44.86 o 
  -5   6   8       73.36       53.94     28.29 o 
  -4   6   8      228.70      253.65     25.41 o 
  -3   6   8      887.87      935.27     23.46 o 
  -2   6   8      279.61      267.47     20.75 o 
  -1   6   8      170.82      187.88     18.87 o 
   0   6   8       12.15       -4.18     37.55 o 
   1   6   8       40.73       31.18     29.68 o 
   2   6   8      176.99      170.04     29.95 o 
   3   6   8        2.94       16.70     39.17 o 
   4   6   8       62.67       18.65     37.03 o 
   5   6   8       37.50       12.03     40.22 o 
 -10   7   8       27.95        5.79     52.13 o 
  -9   7   8        0.47       30.12     52.59 o 
  -8   7   8      386.95      422.37     52.78 o 
  -7   7   8        2.66       -3.83     44.07 o 
  -6   7   8      949.10     1025.45     48.94 o 
  -5   7   8       78.34       95.87     26.88 o 
  -4   7   8      175.59      173.45     25.60 o 
  -3   7   8       66.67       54.58     20.57 o 
  -2   7   8      142.29      118.41     19.55 o 
  -1   7   8      236.49      241.21     31.80 o 
   0   7   8       16.77       18.30     26.26 o 
   1   7   8      158.61      183.32     29.59 o 
   2   7   8       31.60       57.75     30.03 o 
   3   7   8      364.91      369.70     35.88 o 
   4   7   8       53.69       72.84     37.29 o 
 -10   8   8        0.88        4.86     57.49 o 
  -9   8   8       70.38      107.01     54.72 o 
  -8   8   8       19.53       27.76     53.07 o 
  -7   8   8      635.25      589.96     51.41 o 
  -6   8   8        8.72       13.15     32.92 o 
  -5   8   8        2.21        5.15     26.78 o 
  -4   8   8      112.32      108.83     25.55 o 
  -3   8   8       27.18       37.97     22.34 o 
  -2   8   8       28.64       15.39     19.36 o 
  -1   8   8      207.29      228.52     31.93 o 
   0   8   8       24.84       38.60     27.21 o 
   1   8   8        1.82       21.32     30.12 o 
   2   8   8       25.98       76.79     31.16 o 
   3   8   8       83.82       70.23     41.91 o 
   4   8   8       30.59       39.63     51.81 o 
 -10   9   8        7.23       98.84     96.55 o 
  -9   9   8        6.34       10.81     58.05 o 
  -8   9   8        6.40       45.87     52.58 o 
  -7   9   8      120.41       75.60     50.35 o 
  -6   9   8       19.39       20.21     34.34 o 
  -5   9   8       47.62       58.11     29.06 o 
  -4   9   8       44.01       18.57     26.89 o 
  -3   9   8      228.59      224.69     23.90 o 
  -2   9   8       85.40      107.15     30.18 o 
  -1   9   8        2.99        8.15     34.45 o 
   0   9   8       65.10       89.93     27.66 o 
   1   9   8        1.42       11.00     34.51 o 
   2   9   8        3.04       22.25     30.31 o 
   3   9   8        2.81        1.78     41.57 o 
   4   9   8        1.00        1.97     49.99 o 
  -9  10   8       75.14       87.07     60.03 o 
  -8  10   8      114.38      108.00     51.82 o 
  -7  10   8        8.93       25.29     48.68 o 
  -6  10   8        3.55      -12.39     29.48 o 
  -5  10   8      169.73      176.26     30.18 o 
  -4  10   8        6.16        4.30     27.79 o 
  -3  10   8        4.56        4.72     23.34 o 
  -2  10   8       34.18       30.22     29.64 o 
  -1  10   8      311.46      301.11     29.59 o 
   0  10   8      267.98      270.07     28.69 o 
   1  10   8        3.58       -1.88     28.05 o 
   2  10   8      199.06      176.44     43.92 o 
   3  10   8        0.72        7.91     41.94 o 
  -9  11   8        3.29       28.86     58.89 o 
  -8  11   8       41.24       39.69     53.33 o 
  -7  11   8        0.79      -15.39     47.78 o 
  -6  11   8        5.37       10.49     31.56 o 
  -5  11   8       86.66       70.95     31.11 o 
  -4  11   8        0.61        2.20     31.32 o 
  -3  11   8       22.55       27.36     29.48 o 
  -2  11   8        1.78        7.63     30.33 o 
  -1  11   8      389.61      400.98     29.99 o 
   0  11   8       32.89       58.10     38.07 o 
   1  11   8       13.49        9.46     37.75 o 
   2  11   8       30.24       86.45     46.54 o 
   3  11   8       75.99       90.13     47.78 o 
  -8  12   8        0.31      -19.54     57.96 o 
  -7  12   8       16.38       21.59     38.66 o 
  -6  12   8       34.15       44.30     32.27 o 
  -5  12   8        5.57       18.16     31.62 o 
  -4  12   8      112.29      100.30     48.81 o 
  -3  12   8        3.98       19.80     30.47 o 
  -2  12   8      201.66      215.46     29.26 o 
  -1  12   8       13.90       -9.22     48.14 o 
   0  12   8       61.42       80.39     40.33 o 
   1  12   8      137.12      119.89     39.03 o 
   2  12   8       36.75       44.06     39.96 o 
  -7  13   8        1.50       48.11     41.33 o 
  -6  13   8        7.41       25.67     33.80 o 
  -5  13   8       13.94       13.74     36.73 o 
  -4  13   8        8.09        9.01     47.44 o 
  -3  13   8      116.24      136.59     51.28 o 
  -2  13   8       16.40       17.03     41.67 o 
  -1  13   8       11.89       14.35     42.00 o 
   0  13   8        5.30       10.93     41.74 o 
   1  13   8      265.40      270.56     42.64 o 
  -6  14   8        2.39      -11.08     41.48 o 
  -5  14   8        0.28        8.10     49.02 o 
  -4  14   8       45.74       49.39     53.60 o 
  -3  14   8        9.42       53.88     42.28 o 
  -2  14   8       64.44       62.85     42.30 o 
  -1  14   8        0.70        9.80     53.17 o 
   0  14   8       46.86       73.62     43.83 o 
 -10   1   9        4.67      -16.03     76.98 o 
  -9   1   9        2.81      -21.04     52.76 o 
  -8   1   9       77.30       63.48     49.33 o 
  -7   1   9      238.83      227.53     46.95 o 
  -6   1   9       60.69       84.69     41.69 o 
  -5   1   9       64.35       68.22     37.36 o 
  -4   1   9       35.89       21.36     26.23 o 
  -3   1   9        1.96       -5.34     25.99 o 
  -2   1   9       59.98       16.73     26.86 o 
  -1   1   9        0.12       -9.30     54.99 o 
   0   1   9       72.98       37.66     43.41 o 
   1   1   9       51.30       42.27     44.11 o 
   2   1   9        3.21       -0.77     46.41 o 
   3   1   9       50.29       23.40     50.92 o 
  -9   2   9       16.57        1.98     53.08 o 
  -8   2   9        6.92        6.28     49.48 o 
  -7   2   9       38.41       56.88     46.42 o 
  -6   2   9      123.12      121.13     41.59 o 
  -5   2   9        8.48       32.89     36.94 o 
  -4   2   9      200.65      213.53     26.35 o 
  -3   2   9        2.27        8.21     23.89 o 
  -2   2   9      126.72      130.86     27.03 o 
  -1   2   9       13.34       16.50     27.95 o 
   0   2   9        9.58       22.37     42.02 o 
   1   2   9      239.25      228.10     31.14 o 
   2   2   9       60.06       12.34     46.66 o 
   3   2   9      130.42      169.52     51.08 o 
  -9   3   9      139.70      120.49     54.43 o 
  -8   3   9        4.76        7.43     50.57 o 
  -7   3   9      278.04      274.47     47.77 o 
  -6   3   9      123.31       86.43     42.91 o 
  -5   3   9        0.57        1.26     31.40 o 
  -4   3   9       16.16        9.75     25.03 o 
  -3   3   9       40.51       64.65     24.20 o 
  -2   3   9        5.68        7.48     27.38 o 
  -1   3   9        0.71       13.75     28.53 o 
   0   3   9       54.94       46.92     42.10 o 
   1   3   9       15.61       14.22     44.28 o 
   3   3   9       57.32       33.32     49.90 o 
  -9   4   9       59.36       32.30     55.25 o 
  -8   4   9       66.67       94.98     49.59 o 
  -7   4   9      183.88      175.21     46.92 o 
  -6   4   9       24.85       50.48     41.39 o 
  -5   4   9       95.62      105.55     33.09 o 
  -4   4   9        0.89        4.35     25.38 o 
  -3   4   9        7.68       17.08     23.57 o 
  -2   4   9       34.18       27.93     29.65 o 
  -1   4   9       18.00       -0.24     30.95 o 
   0   4   9       42.88       42.33     42.74 o 
   1   4   9       15.99        5.90     44.41 o 
   2   4   9       88.39       67.67     35.01 o 
  -9   5   9       12.16       23.46     79.45 o 
  -8   5   9       74.90       72.15     48.85 o 
  -7   5   9       84.16       56.45     45.37 o 
  -6   5   9        6.04      -13.89     42.40 o 
  -5   5   9        1.30        2.15     33.16 o 
  -4   5   9       45.98       27.53     26.46 o 
  -3   5   9      219.10      238.37     26.33 o 
  -2   5   9       16.97       17.08     38.24 o 
  -1   5   9      112.57      116.80     31.54 o 
   0   5   9       28.17       24.23     27.27 o 
   1   5   9      198.32      259.11     47.18 o 
   2   5   9        1.54       14.71     35.35 o 
  -9   6   9        0.19       -8.60     56.84 o 
  -8   6   9        1.80       29.90     49.31 o 
  -7   6   9       20.75       -0.50     45.43 o 
  -6   6   9      169.87      161.56     45.42 o 
  -5   6   9        0.06       -6.05     65.68 o 
  -4   6   9       32.86       52.93     26.43 o 
  -3   6   9        7.53       22.80     35.48 o 
  -2   6   9        7.40       21.51     31.13 o 
  -1   6   9        0.27       16.49     31.42 o 
   0   6   9       88.36      107.31     28.73 o 
   1   6   9       84.33       98.06     45.81 o 
   2   6   9       59.40       41.55     47.25 o 
  -8   7   9        0.21       23.48     73.06 o 
  -7   7   9       24.30        2.36     46.45 o 
  -6   7   9        0.09       -6.34     35.51 o 
  -5   7   9       76.71       91.96     34.89 o 
  -4   7   9        7.17       11.82     28.12 o 
  -3   7   9       34.13       47.72     31.53 o 
  -2   7   9        1.48       17.27     36.62 o 
  -1   7   9      115.68      106.27     32.87 o 
   0   7   9        2.30        4.35     28.96 o 
   1   7   9       48.13       55.63     45.11 o 
  -8   8   9        1.80       15.14     76.75 o 
  -7   8   9        1.86       -2.46     46.80 o 
  -6   8   9      127.81      104.18     36.53 o 
  -5   8   9       22.96       50.73     34.17 o 
  -4   8   9      376.19      405.35     30.30 o 
  -3   8   9       13.39       10.53     33.07 o 
  -2   8   9      147.35      177.65     32.86 o 
  -1   8   9       54.89       25.62     33.13 o 
   0   8   9      448.77      470.05     31.92 o 
   1   8   9        4.15       23.09     36.81 o 
  -7   9   9      372.10      354.41     44.14 o 
  -6   9   9        0.64       -0.42     38.56 o 
  -5   9   9      281.62      248.44     48.14 o 
  -4   9   9        0.68       17.70     40.89 o 
  -3   9   9       72.55       81.18     32.34 o 
  -2   9   9       32.45       10.23     32.60 o 
  -1   9   9        7.95        9.68     29.79 o 
   0   9   9       27.41       15.78     35.97 o 
  -6  10   9       66.62      105.42     51.49 o 
  -5  10   9       53.69       59.99     47.67 o 
  -4  10   9      213.83      237.33     33.41 o 
  -3  10   9        0.49      -12.91     32.80 o 
  -2  10   9       70.87       63.99     34.52 o 
  -1  10   9        0.38      -11.31     45.81 o 
  -4  11   9        0.24       -5.46     64.75 o 
  -3  11   9      224.54      296.75     52.27 o 
  -2  11   9       27.53       36.32     41.78 o 
  -6   0  10        0.08       24.14     61.69 o 
  -5   0  10      513.51      549.25     47.63 o 
  -4   0  10      130.89       95.37     42.06 o 
  -3   0  10      161.40      135.00     65.29 o 
  -2   0  10        4.37       -5.80     62.69 o 
  -6   1  10        3.50        5.37     43.80 o 
  -5   1  10      109.67      133.10     30.33 o 
  -4   1  10      116.78      113.37     33.61 o 
  -3   1  10        6.03        7.18     44.70 o 
  -2   1  10       21.19       10.43     45.04 o 
  -6   2  10       25.31       28.14     36.46 o 
  -5   2  10        9.48       17.44     44.90 o 
  -4   2  10        1.56       15.16     40.61 o 
  -3   2  10      127.44      124.06     44.63 o 
  -2   2  10       15.70       13.56     44.98 o 
  -5   3  10        7.25        8.62     41.35 o 
  -4   3  10      271.14      298.28     35.99 o 
  -3   3  10        0.98       11.12     44.85 o 
  -2   3  10      245.81      244.34     47.08 o 
  -4   4  10       52.20       63.28     35.64 o 
  -3   4  10       28.06       31.40     44.66 o 
                                                 
